# Supplementary material for: A Comprehensive Genome Survey Provides Novel Insights into Bile Salt Hydrolase (BSH) in Lactobacillaceae
Source: Molecules. 2018 May 11;23(5):1157. doi: 10.3390/molecules23051157 (PMC6100381; doi:10.3390/molecules23051157)
Supplement: Supplementary file 1 [file molecules-23-01157-s001.zip]

Archive with 8 entries (7 files):
- Supplementary/
- Supplementary/Figure S1.jpeg
- Supplementary/Table S1.xlsx
- Supplementary/Table S2.xlsx
- Supplementary/Table S3.xlsx
- Supplementary/Table S4.xlsx
- Supplementary/Table S5.xlsx
- Supplementary/Table S6.xlsx
