# Supplementary material for: A Comprehensive Genome Survey Provides Novel Insights into Bile Salt Hydrolase (BSH) in Lactobacillaceae
Source: Molecules. 2018 May 11;23(5):1157. doi: 10.3390/molecules23051157 (PMC6100381; doi:10.3390/molecules23051157)
Supplement: Supplementary file 1 [file molecules-23-01157-s001.zip › Supplementary/Table S1.xlsx]

## Sheet: Sheet1
Table S1. Detailed information about protein sequences in BSH-SDL
Species	BSH numbers	Strain	Locus tag	Protein ID	Category	Reference	Protein Sequences
Lactobacillus plantarum	4	Lactobacillus plantarum WCFS1	lp_0067	YP_004888146.1	2		MCTSLTYTNSHGGHFLARTMDFNVDFETRIMFMPRHYRVTGDLGDFTTTYGFIGAGRQLNHEIFTDGVNECGVSIAALYFPNHAIYQPHSNQDKIDLAPHDFVAWVLGKITSVADLRERVKDVQLISSTAELINEIPPLHFIISDQTGETAVLEPTSGELRLLNNPVGVLTNSPNLKWQLQNLSKYGTLTNTERPLNKFINYQPGSQGPGTGALGLPGDYTSMSRFARTVFLKHYAQVPATTTDTVNLLQHILNAVTIPKGAKVAANGQATYTEYRSYMDLNHQTYALELYENPGVIQQVNLTDHLLEKQTVPLEYVLSRTPHVQLLTPDVATLPAAH
			lp_2572	YP_004890239.1	1	[1–4]	MCTSLTYLDTDNHRYFARTMDFPTTTPWRPIFLPRRYPWPTGLATTRMTQYAILGGGRLPDHFKACLMADSINEAGLVCAELYLPHAVEYATQSQVNQINLTPQAFINWALGEHQSVAAVIADLPSVNLVGASWGDDTGEVYPFHWYLSDAHTSAVIEPTGGPLTVQPNPAGVLTNTPVLSDHQRRLNRYLAVSGNQITTATRQAAQHVIQTKQPLPSGPIPTDRFIHMALRRLGTPQLAPQQVPTTLFRWLQEVSLPYHADRRHLISHNYTHYRCLITLATRTYRFIPRTTGHEQRLTLTPEMATTWRTPYLFPAD
			lp_3362	YP_004890864.1	1		MCTSLTIQTTAGDQFLARTMDFAFELGGRPVAIPRNHHFDSVTNADGFDSPYSFVGTGRDLNGYIFVDGVNEHGVSAAALYFSGQAHFTQQTKAGKVNLAPHEVLMWILGNVKSTAELGERIADLNVMEAAAPLLNIVVPLHWIISDKSGSTYVLELENDGVHYMKNPVGVMTNTPDFEWHLKNLSNYVNLQPGPHPSRQYGDMTVNPFGPGTGALGMPGDYTSVARFVRTVFMREHTDAVTTDAEAVNALSHMLNSVEIPKGVKMQDNGTPDYTQYRAYMSMNEPAFYMQPYADQTITRVELTPALMTAAQPTEFELKTTQQFRLAN
			lp_3536	YP_004891014.1	1		MCTAITYQSYNNYFGRNFDYEISYNEMVTITPRKYPLVFRKVENLDHHYAIIGITADVESYPLYYDAMNEKGLCIAGLNFAGYADYKKYDADKVNITPFELIPWLLGQFSSVREVKKNIQKLNLVNINFSEQLPLSPLHWLVADKQESIVIESVKEGLKIYDNPVGVLTNNPNFDYQLFNLNNYRALSNSTPQNSFSEKVDLDSYSRGMGGLGLPGDLSSMSRFVRAAFTKLNSLSMQTESGSVSQFFHILGSVEQQKGLCEVTDGKYEYTIYSSCCDMDKGVYYYRTYDNSQINSVSLNHEHLDTTELISYPLRSEAQYYAVN
Lactobacillus brevis	4	Lactobacillus brevis KB290	LVISKB_0731	WP_051053367.1	0	[5]	MCTGIGLVSQQGHPFWGRTQDFEQHFEYAGVKIPRGYEFTAALTPFIAEQNVMGIAWAKDLHQSPVLLDGINDYGICGGSFYFDHFFKYAATEMIQSTGKLAIRGEELCTWILTHYRSLDEIKQRLGKDVGITNEGGPMMGMSVPQHCIFHDETGRALVVEPSQKNGFRIFENPVDIFTNAPTFDWHLNNLKTWLERTTKRTYTYDNTEGIVQIGFDETSSGLVGIPADYKPESRFLRAAFAKLLSIDVDDDRAMNQVFQLLTTVNTPKGALRIDQSETPVAWTQYTAGYDIQKKILYAFTYDNRNLRSLEYGDPATWGSELHYFSFISKQTTTPFVEKNQWMAGENTI
			LVISKB_1785	WP_041815552.1	0		MVTVCTSILQIAKDGSHILARTMDWHVLAVQPLFVPRGYQWESVYDNRVHTNRYAMIGGGGAHHHEIDVSDGVNEMGLSVQKLTFANGSQLVDEPTPGRVQLAPYEFSFYLLGHYASVADIEGHLDEIQLMTNRYAVNDIGHAELHFAVVDRTGRTVVIEPTHFPLRVRKNPLGVVTNSKDFDLQLERLGQYVNFTEAFKQGKVPLNTPRVTTGKFSGKPVPSGSFTPGGRFVRAAYYKERADIPVDETTGIISAWHLLDSVTVPQSHQYRPTYSVYRAATVCESLTYYFQPYNRLDLVQLTLTPEMLSWTAPKFYPVANDLQTTVLN
			LVISKB_1943	WP_015474257.1	0		MCTSLTYENSRGDHFLARTMDFAFELGGQPIFMPRQQEISGDAGTFTTKYGFIGAGRNLSHYIFVDGVNEFGLGAAALYFRGYAKYQQSAPADKLAIAPHDVVAWALGNAQSVADLRELVKHIQILDVPVSLLGLTTPLHFIFSDPTGDTAVLETTNADLHLIDDPVGVMANSPELNWHLQNLSTYGTLQAAERPLQDRLGYQLPTQGPGTGALGLPGDYTSPSRFVRTVFNKHYSEAAADTPSTLTTLQHLLDGVTIPKGVKLMADGTSDYTQYRGYACLDDRAYYMEPYDNQELQGIRLTDEMLNDWDTPVEYPLDHTPHVKHLN
			LVISKB_2189	WP_011668908.1	0		MCTSLTYTSATGHHFFARTMDFPTTTPWRPVFLPRHYHWETALHVTRTTQYAILGGGRIAADFSAYLLADGFNESGISCAELYLPGVVDYAPAPVAGQLNLTPQDFINWALGEHATLAAIAADLPHVTLVDQPWGADRYVYPFHWILSDRSGQTLVIEPTGGPLTAQLNPAGVLTNTPILATHLRNLNDFLNVDAPDFSPATVAAARSYLVSGQPLPSGPVPTHRFIHTAIRRWGNPPATTTTAAVTHLFQWLAEVQLPYQPKRRHDRNHNYTHYRGICDLDTKSYLFIPRTTGRLQQITLTPEMAACRHFPHAFPAN
Lactobacillus oris	4	Lactobacillus oris J-1	AYI71_02615	WP_062812843.1	0	[6]	MCTSIYQVTLDRTHLLARTMDWPVLAVSPLFLPQHFKWASVYHHRVYENKYALVGGGSLSASRADLSDGVNEYGLMAQKLTFDNGARLVDEPNPAKVQLAAYEFVLYLLGNFKSVADLVDHLAEIELMSDVHNDIKFGKSEMHFALADPTGRVVVVEPTRQPMRVIENPLGVVTNSPDYERQLRQMEKYVDFTPAFRAGKVPLNTTRVTTGRLSGKANPPGYYSPSARFIRAAYLRERADVPTDKLAGVTSEFHLLDSVTVPQNRRHQPTYSVYRSVTVAESREYYFQSYHRGDTTKLQLTDEMLAWTRPKVYHLPDRLTVREIK
			AYI71_05275	WP_062813221.1	0		MCTVITSNDLIGRTMDFPPRTPWQLTYLPAAFQWQPAVGGQVLTNRYRILGGMRHFDGHYLLGDGLNSARLFCAELFFPVAASYEETVRPGTRGLTPQDFILWVLGKHATVAELAADLERVSVVGRRWFDGNYYPFHWLLADDSGTYVIEPLGGRLKLMRNPCGGLTNTPALADQVERLNHRLGIADRQFVLRAVVNYQGAWPAGGNSVARFQQAVLTSWQKKPQTVAAMATFLQTVTVPHTKKHEHNYTHYWAVVDRQRLRYYFTDCRTQRRVSYDLNSAVGQQPVAFKL
			AYI71_09280	WP_062813551.1	0		MCTSINVIAKDGYHVLGRTMDWDDLLVSPIFTPRHYQWASVFDHRVHENPYAIIGGGSITERRTDVSDGVNEFGLMAQKLTFKNGARLVDERHPDKVQLAAFELIFYLLGHFKSVADVAAHLNQIELMSDVNADVPFGYSEQHFVLSDPTGRCVVIEPSEHPLKLIDNPLGIMTNMPKFDHQLERLQDYLDFTPDFLNGTLAPNTFHVTTGKLSGKKTPPGAYTPKGRYVRAAYMKELADQPASKDEALATTWHLLDSVTVPKSKAHRPTFSVYRAATVAEDRTYYFQSYHQAQVTSVKLTDDLLKRSTPLVFDTADVWAPVELN
			AYI71_14245	WP_062813928.1	0		MCTAVSFWSTEYHRYFGRTMDFPVKNTPWNLTYLPKGYLWRPLAPQAAYPSKYAILGGMRRVDDYYLIGDGFNQAGLAVAELYFPGQVDYAARAQPGKINLSPQDVIGYLLGNCANVSEVAALLPRLAITNRQWYDHDIIHPFHWFIQDASGTYLLEPTSPTLSLQRVGLGVLTNSPAYANHLRRLRSFLGLSADAPLKTVEEALKHYQGDLPQARSPRSRFIATSIRLAHQLPVDDHQAIAQSMKVLGAVKMAHLPGHDDFTHYLGMADLNSLRYFFTPVPEATTVTFDLPDLMAKYSTPRVLSKVQ
Lactobacillus johnsonii	3	Lactobacillus johnsonii pf01	EGP12224.1	EGP12224.1	2	[7,8]	MCTSIVYSSNNHHYFGRNLDLEISFGEHPVITPRNYEFQYRKLPNKKAKYAMVGMAIVEDNYPLYFDASNEEGLGIAGLNFDGPCHYFPEVSGKNNVTPFELIPYLLSQYTTVAEVKEALKSVNLVKINFSEKLQLSPLHWLMADKTGESIVVESTLSGLHVYDNPVHVLTNNPEFPGQLSNLANYSNIAPSQPKNTLVPGVDLNLYSRGLGTHFLPGGMDSASRFVKVAFVRAHSPQGNNELSSVTNYFHILHSVEQPKGTDEVGPNSYEYTIYSDGTNLETGTFYYTNYENNQINAIELNKENLNGDELIDYKLIEKQTINYQN
			EGP13287.1	EGP13287.1	2		MCTGLRFTDDQGNLYFGRNLDVGQDYGEGVIITPRNYPLPYKFLDNTTTKKAVIGMGIVVDGYPSYFDCYNEDGLGIAGLNFPHFAKFSDGPIDGKINLASYEIMLWVTQNFTHVSEVKEALKNVNLVNEAINTSFAVAPLHWIISDSDEAIIVEVSKQYGMKVFDDKVGVLTNSPDFNWHLTNLGNYTGLNPHDATAQSWNGQKVAPWGVGTGSLGLPGDSIPADRFVKAAYLNVNYPTAKGEKANVAKFFNILKSVAMIKGSVVNDQGKDEYTVYTACYSSGSKTYYCNFEDDFELKTYKLDDHTMNSTSLVTY
		Lactobacillus johnsonii DPC 6026	LJP_0064c	WP_004898444.1	2		MCTGLRFTDDQGNLYFGRNLDVGQDYGEGVIITPRNYPLPYKFLDNTTTKKAVIGMGIVVDGYPSYFDCYNEDGLGIAGLNFPHFAKFSDGPIDGKINLASYEIMLWVTQNFTHVSEVKEALKNVNLVNEAINTSFAVAPLHWIISDSDEAIIVEVSKQYGMKVFDDKVGVLTNSPDFNWHLTNLGNYTGLNPHDATAQSWNGQKVAPWGVGTGSLGLPGDSIPADRFVKAAYLNVNYPTAKGEKANVAKFFNILKSVAMIKGSVVNDQGKDEYTVYTACYSSGSKTYYCNFEDDFELKTYKLDDHTMNSTSLVTY
			LJP_0828	WP_014567380.1	2		MCTSIVYSSNNHHYFGRNLDLEISFGEHPVITPRNYEFQYRKLPSKKAKYAMVGMAIVENNYPLYFDAANEEGLGIAGLNFDGPCHYFPENAEKNNVTPFELIPYLLSQCTTVAEVKDALKDVSLVNINFSEKLPLSPLHWLMADKTGESIVVESTLSGLHVYDNPVHVLTNNPEFPGQLRNLANYSNIAPAQPKNTLVPGVDLNLYSRGLGTHFLPGGMDSASRFVKVAFVRAHSPQGNNELSSVTNYFHILHSVEQPKGTDEVGPNSYEYTIYSDGTNLETGTFYYTNYENNQINAIELNKENLNGDELIDYKLIEKQTINYQN
			LJP_1011c	WP_014567501.1	2		MCTSILYSPKDNYFGRNLDYEIAYGQKVVITPRNYQLDYRHLPTQDTHYAMIGVSVVANDYPLYCDAINEKGLGIAGLNFTGPGKYFAVDESKKNVTSFELIPYLLSSCETIEDVKKLLSETNITDESFSKDLPVTTLHWLMGDKSGKSIVIESTETGLHVYDNPVNTLTNNPVFPAQVETLANFASVSPAQPKNTLVPNADINLYSRGLGTHHLPGGTDSNSRFIKASFVLAHSPKGNDEVENVTNFFHILHSVEQAKGTDEVEDNVFEFTMYSDCMNLDKGILYFTTYDNNQINAVDMNNEDLDTSDLITYELFKDQAIKFEN
Lactobacillus buchneri	3	Lactobacillus buchneri CD034	LBUCD034_0261	WP_014939265.1	0	[9]	MCTSVTFLSETGDNFLARTMDFAFELDGRPIVIPRKQHFDSDAAEAGYDTTYGFVGAGRNLGHYILVDGVNEKGLSAAALYFSGEATYAKTAKTNRVNLAPHEVLNWLLGNASDCEDLGRKVDQLNIIDAPVKILGKATPLHWIISDRSGACYVLEMLADGVHYQKNPVGVMTNSPDFGWHLKNLSNYTELKPSPHPARSYNGYEITSFGPGSGALGMPGDYTSVSRFIRTVFMREYADQVPTDQTVNELSHILNSVEIPKGVKLKQDGSEDYTQYRGYMDMKNCAYYMQPYDNQTIYKVSLSEELLNKKAPSEFPIKHQQVYETLR
			LBUCD034_0536	WP_014939490.1	0		MCTSIFQIGQEDGAHVLSRTMDWPQLGAHPVFVPRNYGWHSVYDDKRYVTKYATLGSGHQHAKRIDMSDGVNEFGLAVQKLTFTNGSQLVETPGENKIHLAPFELSFFLLSNYRSVKDIEDHIEEIELMADKYSLMKYGHSELHFAACDPTGRIVVIEPVTTPIEIIENPLGILTNSNHFDRQIDKLNKYLDFTPDFVNGTVPLNTPRVTTGNVSGKSIPPGSYSPGSRFIRAAYLKERIDIPQNENEAVDNCWHLLDSVNVPKSKEHQPTYSVYRAAVCCESRNYYYQPYHAKSVAKIQLTDDLIKSNEVKFFKVADQITFNELN
			LBUCD034_2047	WP_014940533.1	0		MCTSLTLETLNQHVLLARTMDFPVKAAWKPVLINQPNYVTALSGTRLIKYPYIGGGRTEENDNILVADGVNTQGLSCAELMFPLKAHYLDNEVDDKLNLTPQDFLPWVLGEHASLKEVKADLDNIALIGKYWMAGKEVFSFHWILTDKSGQTLILEPTVDGLEVIEDSIGVMTNSPTYPEHMARLEKKLKVTNQQALAAKAQQIIMSQDLPKATNTPTTRFLVAAVNKLGTLPSRTQYEARNRLFNVLDEVAIPYKPSMDDHPNFNYTHYISVLDSTDQTYYFRYHDSRQLLSFSLTDLVEEYPNTSRFLA
Lactobacillus koreensis	3	Lactobacillus koreensis 26-25	ABN16_06680	WP_048734132.1	0	-	MCTSLTYTSAANHHFFARTMDFPTTTPWRPVFLPRNYQWQTALNTTRTTRYAILGGGRPAIDFSAYLLADGINESGITCAELYLPGAVDYADDPVTGKINLTPQDFINWALGEHATLAEIVTDLPRVTLVSRKWGQDRYVYPFHWILSDRSGQTLVIEPTGGPLTAQRDPADVLTNTPVLGTHLKNLNDFLGVTGPEFTGATVTAARDYLVSGAPLPTGTVPTQRFISTAIRRWGAFPMAATDETVTGIFHWLAEVILPYDATRRHQGNHNYTHYRAVIDLDTLTYNFIPRTTGRLQQITLTAEMAAHRRFPHTYSAD
			ABN16_08360	WP_048736361.1	0		MCTSLTYENSRGDHFLARTMDFAFELGGQPIFMPRNQKIQGDAGEFTTKYGFVGAGRDLSHYMFVDGVNEYGLGAAALYFSAYAKYAKKAPADKLGLAPHDVTAWVLGNAKSVADLREQVKHIQILDIPVALLGLTTPLHFIFSDPTGDTAVLEATSEDLHLIDDPVGVMANSPQLSWHLQNLSTYGTLTAEERPLHDYMGFDLTTQGPGTGALGLPGDYTSPSRFVRTVFNRHFSNPTPDVPSTLNLLQHLLDGVTIPKGVKLKADGHSDYTQYRGYMSLEERAYYMEPYDNLELQGVKITDEMLTDWDTPVEYPLDHKPHVHQLN
			ABN16_09095	WP_048735144.1	0		MCTSILQIAKDGTHILARTMDWHALYVQPLFVPRGYAWESVYDNGRHVNRYAMIGGGGPHDHEIDVSDGVNEMGLSVQKLTFANGSHLVDQPTPGQVHLAPYEFSFYLLGHYASVADIEAHIDEIQLMSGKWAVNNIGDSELHFAVVDRTGRTVVIEPTHFPMKVRENPLGVVTNSKDFELQLKRLGQYVNYTDDFKAGTLPVNATRVSTGRFSGKPVPSGSFTPGGRFTRAAYYKERADLPADEEAGIISAWHLLNTVTVPRSSQYRPTYSVYRAATVCESLTYYFQPYDRLDVVQLKLTPDMLAWTEPKFYPVANHLTVTSLNQQAEQVGGDQTNQYTPV
Lactobacillus acidophilus	2	Lactobacillus acidophilus NCFM	LBA0892	YP_193782.1	2	[2,3,7,10,11]	MCTSIIFSPKDHYFGRNLDLEITFGQQVVITPRNYTFKFRKMPSLKKHYAMIGISLDMDDYPLYFDATNEKGLGMAGLNYPGNATYYEEKENKDNIASFEFIPWILGQCSTISEVKDLLSRINIADLNFSEKMQASSLHWLIADKTGTSLVVETDKDGMHIYDNPVGCLTNNPQFPKQLFNLNNYADVSPKMPKNNFSDKVNMAGYSRGLGSHNLPGGMDSESRFVRVAFNKFNAPIAETEEENIDTYFHILHSVEQQKGLDEVGPNSFEYTIYSDGTNLDKGIFYYTTYSNKQINVVDMNKEDLDSSNLITYDMLDKTKFNHQN
			LBA1078	YP_193954.1	2		MCTSICYNPNDHYFGRNLDYEIAYGQKVVIVPRNYEFKYREMPSQKMHYAFIGVSVVNDDYPLLCDAINEKGLGIAGLNFQGPNHYFPKIEGKKNIASFELMPYLLSNCENTDDVKEILDNANILNISFSANYPAADLHWILSDKAGKSIVVESTNSGLHIYDNPVNVLTNNPEFPDQLIKLSDYADVTPHNPKNTLVPNVDLNLYSRGLGTHHLPGGMDSSSRFVKVAFVLAHTPQGKNEVENVTNYFHILHSVEQPDGLDEVEDNRYEYTMYTDCMNLDKGILYFTTYDNNRINAVDMHKADLDSEDLICYDLFKKQDIEYMN
Lactobacillus salivarius	2	Lactobacillus salivarius UCC118	LSL_0518	YP_535410.1	2	[12]	MCTSVSVISEDGTHVMGRTMDWYDLYVKPMYVPRGYQWKSAFDNKKYTNKYAIVGGGFQDNNYIDLSDGVNECGLMAQKLTFSNGAQLVDDKHDDKIQLEAYEFVTYILGNFSSVTEVEENIEKIELMSNVINNTKHGGSELHFSLSDESGRNIVVEPSQHPMRIIDNPLGVVTNMPKFERQLAKLENYMEFTDEFKENSIKYGKFHVTTGKLGGKKTPPGSYSPSQRFIRASYLKELVDMPKTRDEAASLAFGILDTVSIPKSKAHRPTYTVYRAVTVSEDRTYYYQANGQATVSGIKLDEELVQNTEPIVFNLSNIWNPQMLS
			LSL_1801	YP_536688.1	1		MCTAITLNGNNNYFGRNLDLDFSYGEQVIITPAEYEFKFRKEKAIKNHKSLIGVGIVANDYPLYFDAINEDGLGMAGLNFPGNAYYSDALENDKDNITPFEFIPWILGQCSDVNEARNLVEKINLINLSFSEQLPLAGLHWLIADREKSIVVEVTKSGVHIYDNPEFNYQMYNLNKYRNLSINTPQNTFSDSVDLKVDGTGFGGIGLPGDVSPESRFVRAAFSKLNSSKGTTVEEDITQFFHILGTVGQIKGVNKTESGKEEYTVYSNCYDLDNKTLYYTTYENRQIVAVTLNKDKDGNRLVTYPFERKQIINKLN
Lactobacillus fermentum	2	Lactobacillus fermentum IFO 3956	LAF_0028	WP_012390665.1	0	[3,13]	MCTSINVITKDGYHVLGRTMDWDDLLVSPIFTPRHYQWASVFDHRVHENPYAIIGGGSITERRTDVSDGVNEFGLMAQKLTFKNGARLVDERHPDKVQLAAFELIFYLLGHFKSVADVAAHLDQIELMSDVNADVPFGYSEQHFVLSDPTGRCVVIEPSEHPLKLIDNPLGIMTNMPKFDHQLERLQDYLDFTPDFLNGTLAPNTFHVTTGKLSGKKTPPGAYTPKGRYVRAAYMKELADQPASKDEALATTWHLLDSVTVPKSKAHRPTFSVYRAATVAEDRTYYFQSYHQAQVTSVKLTDDLLKRATPLVFDTADVWAPVKLN
			LAF_0941	WP_012391234.1	0		MCTAVSFWSTEHHRYFGRTMDFPVKNTPWNLTYLPKGYLWRPLAPQAAYPSKYAILGGMRRVDDYYLIGDGFNQAGLAVAELYFPGQVDYAARAQPGKINLSPQDVIGYLLGNCANISEVAALLPRLVITNRQWYDHDIIHPFHWFIQDASGTYLLEPTSPTLSLQRVELGVLTNSPTYANHLRRLRSFLGLGADAPLKTVEEALKDYQGDLPQARSPRSRFIATSIRLAHQLPVDDHQAVAQSMKVLGAVKMAHLPGHDDFTHYLGMADLNSLRYFFTPVPEMTTITQSLPALMAKYSTPQVLSQVP
Lactobacillus amylovorus	2	Lactobacillus amylovorus GRL 1112	LA2_04690	WP_013437710.1	0	[14]	MCTSIVFSPKDHYFGRNLDLEITFGQQVVITPRNYDFKFRKMPELKQHYAMVGIALNAGGYPLYFDAANEKGLGMAGLNYPGNATYYDVKDDKDNVASFEFIPWILGQCATVEEAKKLLAKINIADINFSEKMVASKLHWLIADKTGTSIVVETDKDGMHVYDNPVGCLTNNPQFPKQLFNLNNYADVSAAMPKNNFSDQVKMDGYSRGLGSRNLPGGMDSESRFVRVAFNKFNAPTSDSEEENVDTYFHILHSVEQQKGLDQVGPDAFEYTIYSDGINLDKGIFYYTTYTNKQINVVDMNKEDLDSSDLITYDMLTKGKFNHQN
			LA2_06130	WP_013437974.1	0		MCTSICYSPSDHYFGRNLDYEIAYGQKVVIVPRNYEFEYRELPTQKSHYAFIGVSVVNDDYPLLCDAINEKGLGIAGLNFQGPNHYFPKMEGKKNITSFELTPYLLSNCETTDDVKEILADASILNVSFSDNLPVADLHWILSDKSGKSIVVESTKSGLHVYDNPVHVLTNNPEFLDQLIKLSDYADVTPHNPKNTLVPNVDLNLYSRGLGTHHLPGGMDSSSRFVKVAFVLSHAPKGKDEAENVTNYFHILHSVEQPKGLDEVEDNRYEYTMYSDCMNLDKGILYFTTYDNNRINAVDMHKADLDSKDLICYDLFKKQDIEYMN
Lactobacillus mucosae	2	Lactobacillus mucosae LM1	LBLM1_05385	WP_006500973.1	0	[15,16]	MCTAISFTTRQRHRFVGRTMDFPTRSTPWQLGYLPIDYQWQSLPECDSFANDYAILGGMRKINHHYLIGDGLNSAGLWAAELYFPGPQVYYDHPQSHHLNLSPQDLIGWLLGTHASVAEIAAELDSVALNGVIWHDHDIVHPFHWLLSDATGTYLIEPTQLDLKIQPIQLGVLTNSPCYAKQHQKLTDYLGIDQAASDAEIIMAIRDSKTPPPLKRTPTSRFINASLNLWQTSPIEDQKAIKQGNELLKQVVLDQLAGHEVYTHYLEMVDVQTQTSYFYDLTAQQRLKQRLPDLMVRFDQPYLFES
			LBLM1_10135	WP_006499363.1	0		MCTAATYTAGDHYFGRNLDLELSYGEKVTITPRNFPLTFRKMPTLEHHYALIGMATTVDNYPLYFDATNEKGLSMAGLNYPGNADYKPYAEGKDNVSPFEFVSWILGQCATLAEAKVLLDKINLVKIDFSEQLPLSPLHWLMAETASEKTLTIECDRDGLHVYDNPVGVLTNNPQFDKQLFNLNNYQFLSPQQPENKFSQDLELDNYSRGLGTRGLPGGMDSMSRFVKVAFTKLNAPKGETENENVGNFFHILHSVEQQKNLDGVENNQFEFTIYSSCVNADRGIYYYTTYDNNQINAVDMHKVDLDGRELIDYDLANEQNINWQN
Lactobacillus paraplantarum	2	Lactobacillus paraplantarum L-ZS9	ASU28_10940	WP_033612049.1	0	[17–19]	MCTSLTYLDTTNQHYFARTMDFPTTTPWRPIFLPRHYQWPTGLATARTTQYAILGGGRAPAHFDSYLMADGINETGLTCAELYLPHAATYADHRESGKINLTPQAFINWVLGEHQSVATVIADLPLVNLVGASWGDDTGEIYPFHWYLSDSHQSIVIEPTGGPLIAQPNPVGVLTNTPILTDHQCRLNRYLGLAGSQISAATYHAAKQLVQTRQPLPNSPIPTERFIHMAIRRLGTPQLSAQQVPATVFHWLHEVSLPYDARRRNLISHNYTHYRCLITLETRHYRFIPRTTGREQALTLTSKMAATWHAPYLYPTD
			ASU28_13400	WP_033610119.1	0		MCTSLTIQTTAGDQFLARTMDFAFELGGRLVVMPRNHHFDSVTNANGFDSPYSFVGTGRDLNGYIFVDGVNEHGVSAAALYFSGQAHFARQTKTDKVNLAPHEVLMWILGNVKSTAELGERLADLNVMEAAAPLLNIVVPLHWIISDKSGSTYVLELEDDGVHYMKNPVGVMTNTPDFEWHLKNLSNYVNLQPDPHPSRQYGDLTVNAFGPGTGALGMPGDYTSVARFVRTVFMRQHTDKVATDAEAVNALSHMLNSVEIPKGIKMQANGTPDYTQYRAYMSMNEPAFYMQPYADQTITRVALTPALMTAAQPTEFELNATQQFNLAN
Lactobacillus paracollinoides	2	Lactobacillus paracollinoides TMW 1.1994	AYR62_09210	WP_056987412.1	0	-	MCTSIYEIALDGTHVLGRTMDWHNLGAGPVFVPRAYQWQSIFDDQTYENKYAILGSGGAHDNEIDISDGINEKGLTVQKLTFTNGAQFAAEPDPGKISIAPFELPLYLLGHFSSVADIEAHIHQIQMMSGEHAKHAYGHPELHFVAMDPTGRIVAIETSTQPLRIIENPLGVLTNAYNFERQLKQLDQYMTFTDDFVERKVPLNTARVTTGNFSGKKVPSGSYTPGSRFIRAAYYKERIDRSADENEAIVSLWHLLNSVSVPKMLDYQQNYSVYRAATSPETLSYYYEPYNRLGVRKLQLTDEMMTTWTEPHFFDKDDRLAISVIR
			AYR62_15280	WP_054709478.1	0		MCTSLTLTASDQTTILARTMDFPNVDPWVPTKLPAGTEWQPILGQPATTQFNIVGAARNLNGHTLFGDGINAAGLSCAELYLPSRVTYYDDPQSDKVNLTPQDFILWVLSSHQTVADVLADLPQVALIAHVWYAENKVYPFHWVLADATGATAYIEPTSLTLTATDNPIQVMTNTPTLADHYSGLAAFLQVPDTKQPTLTQASIAWLASGQPLPEGPIPTNRFIRTAINRLGHPQPKTGNDAENAALTYLKQVVTPKLENGQQKPNHNFTHYISFMNTKALTYTHIPIDTMRSQSLSVVDFAK
Lactobacillus curieae	2	Lactobacillus curieae CCTCC M 2011381T	PL11_002350	WP_035166081.1	0	-	MCTSIFQIGQEDGKHVLARTMDWPRLGAKPTFVPRNFHWQSVFDNHEFISKYAVLGSGGQHDNEIDISDGVNEHGLAVQKLTFTNGSELTVEPTPGKTHLAPFELSYYLLANFESVEDIVANIEQIELMADKYSLKKYGHSELHFAASDPTGRIVVIEPVTHPIEVIENPLGVVTNSNHFQRQLARLEDYVEFTPDFKNGTVPLNTPRVTTRSVSGKMTPPGSYTPGSRFIRAAYLKERIDLPMDEAEAVDNCWHILDSVNVPKSSEHQPTYSVYRAAVCCESRTLYYQTYHSKQVLKYRLTDEMILSESPRFFPVDDKISFTEVN
			PL11_005440	WP_035167863.1	0		MCTSLAIDTLNDHVLAGRTMDFPVKADWKPVIISSATYRTPLAGTRKIKYPYLGGGRLIDNQDILVADGINTEGLSCSELMFPLKADYLNEPTADKLNLTPQDFLFWVLGEHKSIADVLGNLDNIAVIGREWLSGHEIYSFHWILEDPSGQVAIIEPLNKRLKVITDNIGVLTNSPTYESHVENLASKLNLAEINNHNLTSAATKLVAEHRVPEPTNTPTTRFVYAAITKYGNPKPVNAPEAFAQLSQTLAEVAIPFKPTMNDHPNFNFTHYISAWDCTSLTYQFTDCFTGKLTEYSLPEVLDQFANQDRFLV
Lactobacillus gasseri	2	Lactobacillus gasseri ATCC 33323	LGAS_0054	WP_003648098.1	0	[20]	MCTGLRFTDDQGNLYFGRNLDVGQDYGEGVIITPRNYPLPYKFLDNTTTKKAVIGMGIVVDGYPSYFDCFNEDGLGIAGLNFPHFAKFSDGPIDGKINLASYEIMLWVTQNFTKVSDVKEALKNVNLVNEAINSSFAVAPLHWIISDKDEAIIVEVSKQYGMKVFDDKLGVLTNSPDFNWHLTNLGNYTGLDPHDATAQSWNGQKVAPWGVGTGSLGLPGDSIPADRFVKAAYLNVNYPTVKGEKANVAKFFNILKSVAMIKGSVVNKLGSDEYTVYTACYSAATKTYYCNFENDFELKTYKLDDETMNADKLITY
			LGAS_0959	WP_003647335.1	0		MCTSILYSPKDHYFGRNLDYEIAYGQKVVITPRNYEFKFANLPAEKSHYAMIGIAAVANNTPLYCDAINEKGLGVAGLSFAGQGKYFPVVEDKKNIASFEFISYILATYETVDQVKENLTDVNISDVSFSKNTPASELHWLVGDKTGKSIVVESDEKGLHVYDNPVNALTNAPLFPQQLTNLANYAAVVPGQPNNDFLPGVDLKMYSRSLGTHHLPGGMDSESRFVKVCFALNHAPKDSDEVESVTNFFHILQSVEQVKGMDEVGPNIFEYTMYTSCMNLEKGILYFNCYDDSRISAVDMNKEDLSSSDLIVFDLFKKQDISFIN
Lactobacillus rhamnosus	1	Lactobacillus rhamnosus GG ATCC_53103	LGG_00501	WP_014569128.1	2	[21]	MCSSMTIKSLQGDIFWGRTMDYNTSFFHESPAGGVPGKIVSLPANQTLPAQTATWKTKYAAVGVGVDQSVALFDGVNSEGLAGDLQVLVECSWASAESLAKRNLKPIKGEEFVTLALTTCKNVAEVRALASQYGLLDEPFQFGGQGVKIPLHYTFVDPSGAGLVIELTGHGAFKLYDSVGAMTNSPEYGWHTTNLRNYVSLNDRNYPEGADLGDQHLEPIELGTGYGMFGLPGDYTSPSRFVRAMFVSRNLDPFNSNEGIRVLYNAFKTVLIPQGLGRDPKHSILTDYTQYWSGYDLSKRAIFVQDANTLTMTTKTLDPNLTEVTYDDLVKTEQFNQL
Lactobacillus sakei	1	Lactobacillus sakei subsp. sakei 23K	LCA_0210	WP_011373920.1	0	[22–24]	MCTSLTYSTVDGHHFLARTMDFSFELNGNPLFLPRQHQWQPVLEKQAIQNQYALMGAGAKLGDQYLVADGFNEHGLGCAELYFAHAAVYEPQPVPNKLNLVAEEFIVWVLGNHQTLEEVAADLDNVRIIESDQGVMGANQPLHWILSDRSGKTMVIEPRGNGLQLIDDPVGVMTNTPDLDWHIKNLSNYLNLQPQPFMERPFGNYQAGLFSQGTGTQALPGSYTPPDRFVRAAYSRQYMPEANNVAEGVNHILHILDNVTIPKGVNIGSGGSSDYTQYQGISGLNNLAYYMVNYDNRHVYQTNLTTDLIENQKEPLIYHLPQGQQNTILN
Lactobacillus delbrueckii subsp. bulgaricus	1	Lactobacillus delbrueckii subsp. bulgaricus ND02	LDBND_0852	WP_013439461.1	0	[25–27]	MCTAITFATNDHYIGRNLDLDFSYNETVTITPRNYVFPMRKVPDLNSHYAIIGMATVVGDYPLYYDAVNEKGLGMAGLNFPGNAHYFPDQEGKDNIASFEFIPYILGTCKSVAEAKEALKKISISAEDFSKDFPTSTLHWIIADKDSSIVVESMEDGLHVYDNPVGVMTNNPPFPIMKFALNDYYALSAHCLDHKFADGVELTEYSRGMSSIGLPGDLSSKSRFVRCVFTKYNSLCDKDEASSVNQFFKILGSVEQVKGLCEVTPGEYEYTIYSSCMNQEKGIYYYTTYGNPEVHAVDMHKTDLDGKELTSYKLQKDLQFHFDN
Lactobacillus paracasei	1	Lactobacillus paracasei ATCC 334	LSEI_0412	YP_805710.1	2	[28]	MCSSMTIKSLQGDIFWGRTMDYNTSFFHESPVGGVPGKIVSLPANKALPTQSAKWTTKYAAVGVGIDQSTALFDGVNSEGLAGDLQVLVECSWASADSLKQRGLKAIKGEEFVTLALTTCKNVDEVRALAGEYGLLDEPYEFGGQGVKIPLHYTFVDPSGKGIVVEPTDHGAFKLYDSIGAMTNSPEYGWHETNLRNYVSLNDNNYPKGSELGDYHIEPIELGTGYGMFGLPGDYTSPSRFLRAMFVSRNLDPFNSKDGIRVLYNAFKTVLIPQGLGRDPQHQVLTDYTQYWSGYDLTKKTIWACGRFSGLSPSSYLALTVFLRALSS
Lactobacillus casei	1	Lactobacillus casei BL23	LCABL_04870	WP_003583296.1	2	[29]	MCSSMTIKSLQGDIFWGRTMDYNTSFFHESPVGGVPGKIVSLPANKALPTQSAKWTTKYAAVGVGIDQSTALFDGVNSEGLAGDLQVLVECSWASADSLKQRGLKAIKGEEFVTLALTTCKNVDEVRALAGEYGLLDEPYEFGGQGVKIPLHYTFVDPSGKGIVVEPTDHGAFKLYDSIGAMTNSPEYGWHETNLRNYVSLNDNNYPKGSELGDYHIEPIELGTGYGMFGLPGDYTSPSRFLRAMFVSRNLDPFNSKDGIRVLYNAFKTVLIPQGLGRDPQHQVLTDYTQYWSGYDLTKKTIFVQDSDTLTMTTKTLDPTITDVTYEDLAKTEQFNQL
Lactobacillus reuteri	1	Lactobacillus reuteri DSM 20016	Lreu_0730	WP_003668136.1	2	[3]	MCTSVIYTAGDYYFGRNLDLEVNLGQEVVITPRNKTLEFREMPNLEHHYAIIGMSIVRDDYPLYFDGVNEKGVGMAGLNFDGPAHYFPVQEGKDNIASFELVPYILAAASSVAEAKKLLSNANIANINFSDKLQAAPLHWIIADKTGASVTVESTAKGLNVYDNPVGVLTNNPEFPRQLLNLSNYRSVAPANPANVFAPNVDLPVYSRGLGTHFLPGGMDSESRFVKATFTKMHAPVGNSEVENITNYFHILQSVEQQKGLDEVAPNTFEYTIYSDGSNLKKGIFYYKTYENSQINAVDMHKEDLEASELITYPVQNKQIINQQN
Lactobacillus helveticus	1	Lactobacillus helveticus H10	LBHH_1220	WP_013086210.1	2	[30]	MCSSIIFSPKDHYFGRNLDLEITFGQQVIITPRDYVFKFRDMPEIDHHYAMVGIALNAGGYPLYFDAANEKGLGMGGLNYPDNAIYYDVKEGKDNIASFEFIPWILSQAATVEEAKKLLAKINITKKNFSDKMHVSPLHWIIADKTGASIVVETDADGMHVYDNPVGCLTNNPQFPKQLFNLNNYQDVSPAMPKNNFSSKINMDGYSRGLGSRNLPGGMDAESRFVRVAFNKFNAPVADTEEENIDTLLPHLAFS
Lactobacillus crispatus	1	Lactobacillus crispatus ST1	LCRIS_00906	WP_013086210.1	2	[31]	MCTSIIFSPQDHYFGRNLDLEITFGQQVVVTPRNYTFNFRKMPEMKHHYAMVGIALDAGNYPLYFDAVNEKGLGMAGLNYPDNATYYDEVANKDNIASFEFIPWILGQCATVADAKVLLKKINIVNLNFSDKMQASPLHWLIADKTGVSIVVETDKDGMHVYDNPVGCLTNNPQFSCQLFNLNNYADVSPAMPKNNFSKEVNMNGYSRGLGSRNLPGGMDSESRFVRVAFNKFNAPVGKSEEENVDNYFHILHSVEQQKGLDQVGPNSFEYTIYSDGTNLDKGIFYYTTYTNQQINVVDINKEDLDAKDLIKYDMLTKPTFNHQN
Lactobacillus ruminis	1	Lactobacillus ruminis ATCC 27782	LRC_01740	WP_014072784.1	0	-	MCTAATYTGKDHYFGRNLDLELSYNESVTVTPRKFPLKFRQVHDMNEHFAIIGMATVVDDYPLYYDATNEKGLSMAGLNFPGNADYKEPAEDVDNVASFELIPWILGQCETVADVRKLLAKINITNVEFSEQFPPSPLHWMISDKNESITVEQTKAGLNVYDNPVGIMTNNPEFPFQMFTLNNYRRVSPKPVASTFADGLELDEYTRGMGSMGLPGDLSSNSRFVKATFTKLNAPKMADENTSVSQFFHILGSVEQQKGCCDVGNGKFEFTIYSSCCNVDRGIYYYRTYDNSQITAVDMHKEDLDSAALKSYKLIEEQQIFAQN
Lactobacillus sp. wkB8	1	Lactobacillus sp. wkB8	LACWKB8_1353	WP_082229353.1	0	-	MCTTIAIKSDSGDVFWGRTMDFTFDPFKPSADSKMTTFPANYELNGLHQSWTTKYPFMGINVNDSLFFNDGINSAGIVGDAQFLEEASWDSVANLKKRGLKPIIGEEVVAYVLSNFGSIAEIKEAFKHLGQEKTNYPDWEDADTGIPTPIPMHYTFSDASGKSVILEPVNNGAFKIYDGIGVMTNSPEYPWHLDNLRNYLQLTNHNLGHHQITDQLDIKQIESGSGLLGLPGDYTAPSRFVRGTFISKFLAPFHSDQGIPQLYNVFKSVMIPRGLEHLHEGEDKCDYSGYWAGYDVSNRSLYIQPEDCPTMTKFVLDSDTTTKITQPIQHDFKVLETKKQKTLA
Lactobacillus ginsenosidimutans	1	Lactobacillus ginsenosidimutans EMML 3041	ABM34_07110	WP_048704576.1	0	-	MCTSLSYEALDGTKFLARTMDFAFVLNGNPTFLPRDYQWINSLDKKTYKNKYGIMGTGAKYRDNYMVADGFNEYGLATAELYFAGEAEYETEPTEGAINVVSEEFILWMLGNNKTIDELRENLKNVHIIQSDKGVMGKNQPLHWVVTDVSGKTYVIEPRAGHRLELEEDPVNVMTNAPEFGWHLKNLSNFLAMKPKSYEAQTFGTYTVEPNGVNGLEVWPGSYTSPDRFVRTVFTRENMPQAANATESVNSIMHMLDGVTIPKGVKVKDNGDSDFTQYQMIMDISHRSCYFIPYGNRTVYKTDMTNDLLENQTEPKEFIVEPEQQFVDLNEEDVKA
Lactobacillus heilongjiangensis	1	Lactobacillus heilongjiangensis DSM 28069	JP39_10140	WP_041501190.1	0	-	MCTSLSLGALDGSKFLARTMDFAFELNGRPTFLPENYKWISSFDQAVYTTDYAIMGTGAKYGNNYMVADGFNEYGLSAAELYFSNAAKYDEKPTEGKMNLVAEEFILWALGNNKNIDELRENLKEVRLIDSDAGVMGQNQPLHFIFSDATGATYVLEPEGNGLILEEDKVGVMTNTPNYDWHKTNLANYLGAQQMSFKAKNFGDQEVIPLGSNGTFRLPGGYTAVDRFVRTAFNRSKTEQPKNAKQAVNTILHILDSVTIPRGVNLKDNGDPSYTQYQTVLDLTNKVMYFVPYGNRTVYSVKMTEDLINNQKEPKEFEVALKQEFATLN
Lactobacillus lindneri	1	Lactobacillus lindneri TMW 1.481	AYR59_02545	WP_065866159.1	0	-	MPSQIINIPANYEIHSELENWKSKYAIMGVGLKNSEILYDGINEKGLVGDIQILTEATHASLDSLESRNLKPVLGEEFFTYILSQCKNITEVKELTSKLGLLDQKYHLKNHELSLSPHYTFMEESGAAVVLEPTDNGAFKIYDSVGVMTNSPEYSYHTNNIRNYISLNDMNITSGNIGGKLPLEPIEKGTGYGLFGLPGDYTSPSRFVRSMYIANNINDFSDEEAIPTLYNVFKPVMIPKGMGRYPNNHNLTDYTQYWSGYDIKNRTLYLQIPTCLTLTKATLNSQSDKLITMDINEDWKTNNPIQA
Lactobacillus crustorum	1	Lactobacillus crustorum MN047	BI355_1918	WP_057866462.1	2	[32]	MCTSLSLGALDGSKFLARTMDFAFELNGQPTFLPQEYKWISSYDKKEYTTDYAIMGTGAKYGNNYMVADGFNEYGLSAAELYFANAAKYDTKPTDGAMNLVAEEFILWALGNNKSIEDLKENIKQVHLIESNSGVMGQNQPLHFIFSDATGVTYILEPEGDGLVLQEDKVGVMTNTPDYNWHKTNLANYLGAQTTNFSAKKFGKQEVIPLGQNGTFRLPGGYTAVDRFVRTAFIRETTETPKDAKQAVNTILHMLDSVTIPRGVNIKENGEASYTQYQTVLDLTNKVMYFVPYGNRTVYSVKLTDDLIKNQKEPKEFPVTMSQEFQALN
Lactobacillus backii	1	Lactobacillus backii TMW 1.1988	AYR52_08030	WP_068225515.1	0	-	MCTSLTYKNANDDWFLARTMDFGFELGGRPVAIPRRHHFTSDASAEGFTTNYGFVGAGRNLNGYILVDGVNEKGVGAAALYFNESVYADQPQNGATNLASHEVLNWILGNVASIPDLKKKFEKVNIMAVPNSLLKIVVPLHWIVADNTGASVVIEQQADGVKIIDNPVGVMANSPEFDWHLKNLNNYVQLNPALHSAKSYGTLVANGFGAGTGALGLPGDYTSVSRFIRTAFTRQHTEVAKDTDAAINTLTHILNNVEIPKGLKIQADGDFDYTQYRGYMNLATPTFYMQPYADQTITKVKLTEELLNSKAPVEFKLQTHQQFNEVN
Pediococcus damnosus	1	Pediococcus damnosus TMW 2.1535	ADU72_1015	WP_046872169.1	0	-	MYQNAKGNWFLARTMDFSFELGGRPVVVPRNFHFKSDADAEGFDTKLGFTGAGRDLNGYILVDGVNEAGVGAATLYFDGLAKFAEETEADKINLAPHEMINWILGNVTSVAGLKAKINDVNIVAVANDLFKMVVPLHWIVADKTGACVVLEQDGDGMHVMDDPAKVMTNSPDFQWHLKNLNNYVQLKPTSHGEKTYGEFKSDAYGLGSGALGLPGDYTSVSRFVRAAFIRENTEKADTTASSINALSHILNSVEIPKGVKADDEGGCDYSQYRGYMSLDEGAYYMQPYADQTITRVALTPAVLNADKPTEYPLQSEQQFNSVN
Pediococcus acidilactici	1	Pediococcus acidilactici ZPA017	A4V11_07235	WP_070366548.1	2	[11]	MCTSIELTAENGAKFWGRTMDLAMTMFGEDGSAESVITTIPAEAKVASQLTDWTAKYATMGVGVKGTPILFDGINEAGLAGDLQVLFESTADSLENLKQRGLTPLMNTEFVTYVLTNFKSVAEIREHYQEFGLADQATQVNGQGFTFPLHYNFVDESGDGVVLEPVENGAFKLYDSVGVVTNSPEYSWHTTNLRNYLGLTDVDVKDPRTYKNGVTLPPIEGGTGYGMAGLPGSYTSPARFVRSFTIANAMDDFTADRGIAQLYAAFRPVIIPEGIERKTADAPISDYTRYWSGYDLQKRAVYVQTGLGLAFTKQTLNADAQEISYTTIDRGDYVHEV
Pediococcus pentosaceus	1	Pediococcus pentosaceus SL4	T256_00285	WP_023439757.1	2	[33]	MCTNIEITAKNGEHFWGRTMDLALPMFGEDPEHDLGARGMITTIPAGVDIDSQLANWQADYAAMGIGIGGTPILFDGINEHGLAGDLQVLFESTADTLENIQQRQQVPVMNTEFVTYVLTHFKSVKEIRENYQNFAVVDQPTMLNGHSISFPLHYSFVDESGDGVVLEPVDNGSFKLYDSVGVVTNSPEYNWHTVNLRNYIALNDLNIKQPKTYKNGVTLNPIEGGTGYGLTGLPGTYTSPDRLVRSFMVANLMDDFEAEDGIAQLYAAFRPVIIPRGMERNTSEDILSDYTRYWSGYDLKQRKVYIQTGRGLAITAKCLNQTATTISFDEVDTGNYIHEI
Lactobacillus hokkaidonensis	1	Lactobacillus hokkaidonensis JCM 18461	LOOC260_119740	WP_041094579.1	0	-	MCTSILQIAKDGVHVLSRTMDWPTLENSPLFVPRGFKWQTVFDHRNYQNKYALIGGGSMKRGRIDVSDGVNEFGLCAQKLTFANGAQLVDERHTDKIQLAPFEFIFWVLGNFKSVLEIEEHISEVELMSEKFSDWKYGKPELHFSMVDETGRIVVIEPTQNPMRIIENPLGIVTNSPHFERQLERLDKYVDFTPAFKAGEVPLNTPKVTTGNLSGKSTPPGSYSPGSRFIRAAYFKERADQPVDEQAAIISSWHLLESVSVPRNTAHQQTFSVYRAATVAESRSYYFQSYNRGEITKLQLKPEMLSWTELRIYSVADELTVNNLN
Reference
1	Ren, J.; Sun, K.; Wu, Z.; Yao, J.; Guo, B. All 4 Bile Salt Hydrolase Proteins Are Responsible for the Hydrolysis Activity in Lactobacillus plantarum ST-III. Journal of Food Science 2011, 76, M622–M628, doi:10.1111/j.1750-3841.2011.02431.x.
2	Zheng, Y.; Lu, Y.; Wang, J.; Yang, L.; Pan, C.; Huang, Y. Probiotic Properties of Lactobacillus Strains Isolated from Tibetan Kefir Grains. PLoS ONE 2013, 8, e69868, doi:10.1371/journal.pone.0069868.
3	Tomaro-Duchesneau, C.; Jones, M. L.; Shah, D.; Jain, P.; Saha, S.; Prakash, S. Cholesterol Assimilation by Lactobacillus Probiotic Bacteria: An In Vitro Investigation. BioMed Research International 2014, 2014, 380316, doi:10.1155/2014/380316.
4	Lambert, J. M.; Bongers, R. S.; de Vos, W. M.; Kleerebezem, M. Functional Analysis of Four Bile Salt Hydrolase and Penicillin Acylase Family Members in Lactobacillus plantarum WCFS1. Applied and Environmental Microbiology 2008, 74, 4719–4726, doi:10.1128/AEM.00137-08.
5	Kumar, R.; Grover, S.; Batish, V. K. Bile Salt Hydrolase (Bsh) Activity Screening of Lactobacilli: In Vitro Selection of Indigenous Lactobacillus Strains with Potential Bile Salt Hydrolysing and Cholesterol-Lowering Ability. Probiotics and Antimicrobial Proteins 2012, 4, 162–172, doi:10.1007/s12602-012-9101-3.
6	Anandharaj, M.; Sivasankari, B. Isolation of potential probiotic Lactobacillus oris HMI68 from mother’s milk with cholesterol-reducing property. Journal of Bioscience and Bioengineering 2014, 118, 153–159, doi:10.1016/j.jbiosc.2014.01.015.
7	Chae, J. P.; Valeriano, V. D.; Kim, G.-B.; Kang, D.-K. Molecular cloning, characterization and comparison of bile salt hydrolases from Lactobacillus johnsonii PF01. Journal of Applied Microbiology 2013, 114, 121–133, doi:10.1111/jam.12027.
8	Allain, T.; Chaouch, S.; Thomas, M.; Vallée, I.; Buret, A. G.; Langella, P.; Grellier, P.; Polack, B.; Bermúdez-Humarán, L. G.; Florent, I. Bile-Salt-Hydrolases from the Probiotic Strain Lactobacillus johnsonii La1 Mediate Anti-giardial Activity in Vitro and in Vivo. Frontiers in Microbiology 2017, 8, 2707, doi:10.3389/fmicb.2017.02707.
9	Zhang, B.; Wang, Y.; Tan, Z.; Li, Z.; Jiao, Z.; Huang, Q. Screening of Probiotic Activities of Lactobacilli Strains Isolated from Traditional Tibetan Qula, A Raw Yak Milk Cheese. Asian-Australasian Journal of Animal Sciences 2016, 29, 1490–1499, doi:10.5713/ajas.15.0849.
10	Oh, H.-K.; Lee, J. Y.; Lim, S. J.; Kim, M. J.; Kim, G.-B.; Kim, J.-H.; Hong, S.-K.; Kang, D.-K. Molecular cloning and characterization of a bile salt hydrolase from Lactobacillus acidophilus PF01. Journal of microbiology and biotechnology 2008, 18, 449–456.
11	Tsai, C.-C.; Lin, P.-P.; Hsieh, Y.-M.; Zhang, Z.; Wu, H.-C.; Huang, C.-C. Cholesterol-Lowering Potentials of Lactic Acid Bacteria Based on Bile-Salt Hydrolase Activity and Effect of Potent Strains on Cholesterol Metabolism In Vitro and In Vivo. The Scientific World Journal 2014, 2014, 1–10, doi:10.1155/2014/690752.
12	Fang, F.; Li, Y.; Bumann, M.; Raftis, E. J.; Casey, P. G.; Cooney, J. C.; Walsh, M. A.; O’Toole, P. W. Allelic Variation of Bile Salt Hydrolase Genes in Lactobacillus salivarius Does Not Determine Bile Resistance Levels. Journal of Bacteriology 2009, 191, 5743–5757, doi:10.1128/JB.00506-09.
13	Jayashree, S.; Pooja, S.; Pushpanathan, M.; Rajendhran, J.; Gunasekaran, P. Identification and Characterization of Bile Salt Hydrolase Genes from the Genome of Lactobacillus fermentum MTCC 8711. Applied Biochemistry and Biotechnology 2014, 174, 855–866, doi:10.1007/s12010-014-1118-5.
14	Grill, J. P.; Cayuela, C.; Antoine, J. M.; Schneider, F. Effects of Lactobacillus amylovorus and Bifidobacterium breve on cholesterol. Letters in Applied Microbiology 2000, 31, 154–156, doi:10.1046/j.1365-2672.2000.00792.x.
15	de Moraes, G. M. D.; de Abreu, L. R.; do Egito, A. S.; Salles, H. O.; da Silva, L. M. F.; Nero, L. A.; Todorov, S. D.; dos Santos, K. M. O. Functional Properties of Lactobacillus mucosae Strains Isolated from Brazilian Goat Milk. Probiotics and Antimicrobial Proteins 2017, 9, 235–245, doi:10.1007/s12602-016-9244-8.
16	Hyacinta, M.; Hana, K. S.; Andrea, B.; Barbora, Č. Bile tolerance and its effect on antibiotic susceptibility of probiotic Lactobacillus candidates. Folia Microbiologica 2015, 60, 253–257, doi:10.1007/s12223-014-0365-8.
17	Tulini, F. L.; Winkelströter, L. K.; De Martinis, E. C. P. Identification and evaluation of the probiotic potential of Lactobacillus paraplantarum FT259, a bacteriocinogenic strain isolated from Brazilian semi-hard artisanal cheese. Anaerobe 2013, 22, 57–63, doi:10.1016/j.anaerobe.2013.06.006.
18	Arasu, M. V.; Al-Dhabi, N. A. In vitro antifungal, probiotic, and antioxidant functional properties of a novel Lactobacillus paraplantarum isolated from fermented dates in Saudi Arabia. J. Sci. Food Agric 2017, 97, 5287–5295, doi:10.1002/jsfa.8413.
19	Liu, C.; Liu, Q.; Jiang, B. [Acid and bile tolerance and cholesterol reduction ability of Lactobacillus paraplantarum]. Wei sheng wu xue bao = Acta microbiologica Sinica 2009, 49, 1176–1179.
20	Rani, R. P.; Anandharaj, M.; Ravindran, A. D. Characterization of Bile Salt Hydrolase from Lactobacillus gasseri FR4 and Demonstration of Its Substrate Specificity and Inhibitory Mechanism Using Molecular Docking Analysis. Frontiers in Microbiology 2017, 8, doi:10.3389/fmicb.2017.01004.
21	Presti, I.; D’Orazio, G.; Labra, M.; La Ferla, B.; Mezzasalma, V.; Bizzaro, G.; Giardina, S.; Michelotti, A.; Tursi, F.; Vassallo, M.; Di Gennaro, P. Evaluation of the probiotic properties of new Lactobacillus and Bifidobacterium strains and their in vitro effect. Applied Microbiology and Biotechnology 2015, 99, 5613–5626, doi:10.1007/s00253-015-6482-8.
22	Gómez, N. C.; Ramiro, J. M. P.; Quecan, B. X. V.; de Melo Franco, B. D. G. Use of Potential Probiotic Lactic Acid Bacteria (LAB) Biofilms for the Control of Listeria monocytogenes, Salmonella Typhimurium, and Escherichia coli O157:H7 Biofilms Formation. Frontiers in Microbiology 2016, 7, 863, doi:10.3389/fmicb.2016.00863.
23	Baick, S.-C.; Kim, C.-H. Assessment of Characteristics and Functional Properties of Lactobacillus Species Isolated from Kimchi for Dairy Use. Korean Journal for Food Science of Animal Resources 2015, 35, 339–349, doi:10.5851/kosfa.2015.35.3.339.
24	Lee, H.; Yoon, H.; Ji, Y.; Kim, H.; Park, H.; Lee, J.; Shin, H.; Holzapfel, W. Functional properties of Lactobacillus strains isolated from kimchi. International Journal of Food Microbiology 2011, 145, 155–161, doi:10.1016/j.ijfoodmicro.2010.12.003.
25	Jeronymo-Ceneviva, A. B.; de Paula, A. T.; Silva, L. F.; Todorov, S. D.; Franco, B. D. G. M.; Penna, A. L. B. Probiotic properties of lactic acid bacteria isolated from water-buffalo mozzarella cheese. Probiotics and antimicrobial proteins 2014, 6, 141–156.
26	Ren, D.; Li, C.; Qin, Y.; Yin, R.; Du, S.; Ye, F.; Liu, C.; Liu, H.; Wang, M.; Li, Y.; Sun, Y.; Li, X.; Tian, M.; Jin, N. In vitro evaluation of the probiotic and functional potential of Lactobacillus strains isolated from fermented food and human intestine. Anaerobe 2014, 30, 1–10, doi:10.1016/j.anaerobe.2014.07.004.
27	Ziar, H.; Gérard, P.; Riazi, A. Effect of prebiotic carbohydrates on growth, bile survival and cholesterol uptake abilities of dairy-related bacteria. J. Sci. Food Agric. 2014, 94, 1184–1190, doi:10.1002/jsfa.6395.
28	Lim, S.-M.; Ahn, D.-H. Factors affecting adhesion of lactic acid bacteria to Caco-2 cells and inhibitory effect on infection of Salmonella typhimurium. Journal of microbiology and biotechnology 2012, 22, 1731–1739.
29	González-Vázquez, R.; Azaola-Espinosa, A.; Mayorga-Reyes, L.; Reyes-Nava, L. A.; Shah, N. P.; Rivera-Espinoza, Y. Isolation, Identification and Partial Characterization of a Lactobacillus casei Strain with Bile Salt Hydrolase Activity from Pulque. Probiotics and Antimicrobial Proteins 2015, 7, 242–248, doi:10.1007/s12602-015-9202-x.
30	Azat, R.; Liu, Y.; Li, W.; Kayir, A.; Lin, D.; Zhou, W.; Zheng, X. Probiotic properties of lactic acid bacteria isolated from traditionally fermented Xinjiang cheese. Journal of Zhejiang University. Science. B 2016, 17, 597–609, doi:10.1631/jzus.B1500250.
31	Asghar, S.; Arif, M.; Nawaz, M.; Muhammad, K.; Ali, M. A.; Ahmad, M. D.; Iqbal, S.; Anjum, A. A.; Khan, M.; Nazir, J. Selection, characterisation and evaluation of potential probiotic Lactobacillus spp. isolated from poultry droppings. Beneficial microbes 2016, 7, 35–44.
32	Sharafi, H.; Derakhshan, V.; Paknejad, M.; Alidoust, L.; Tohidi, A.; Pornour, M.; Hajfarajollah, H.; Zahiri, H. S.; Noghabi, K. A. Lactobacillus crustorum KH: Novel Prospective Probiotic Strain Isolated from Iranian Traditional Dairy Products. Applied Biochemistry and Biotechnology 2015, 175, 2178–2194, doi:10.1007/s12010-014-1404-2.
33	Damodharan, K.; Lee, Y. S.; Palaniyandi, S. A.; Yang, S. H.; Suh, J.-W. Preliminary probiotic and technological characterization of Pediococcus pentosaceus strain KID7 and in vivo assessment of its cholesterol-lowering activity. Frontiers in Microbiology 2015, 6, doi:10.3389/fmicb.2015.00768.
