# Supplementary material for: A Comprehensive Genome Survey Provides Novel Insights into Bile Salt Hydrolase (BSH) in Lactobacillaceae
Source: Molecules. 2018 May 11;23(5):1157. doi: 10.3390/molecules23051157 (PMC6100381; doi:10.3390/molecules23051157)
Supplement: Supplementary file 1 [file molecules-23-01157-s001.zip › Supplementary/Table S2.xlsx]

## Sheet: Sheet1
Table S2. Statistics of six catalytic residues of BSH subtypes from all BSH proteins sequences in BSH-SDL
Location of Catalytic Residue	Amino Acid Residues	BSH A	BSH B	BSH C	BSH D	BSH E
site2	C	0.875	1	0.916667	1	1
	gap	0.125	0	0.0833333	0	0
site18	R	0.875	1	1	1	1
	gap	0.125	0	0	0	0
site21	D	0.875	1	1	1	1
	gap	0.125	0	0	0	0
site82	N	0	0.947368	0	0	0
	Y	0.125	0	1	0	0.727273
	Q	0.875	0	0	0	0
	T	0	0	0	1	0
	M	0	0	0	0	0.181818
	F	0	0	0	0	0.0909091
	S	0	0.0526316	0	0	0
site178	N	1	0.9474	1	1	1
	gap	0	0.0526	0	0	0
site225	R	1	1	1	1	1
