# Supplementary material for: A Comprehensive Genome Survey Provides Novel Insights into Bile Salt Hydrolase (BSH) in Lactobacillaceae
Source: Molecules. 2018 May 11;23(5):1157. doi: 10.3390/molecules23051157 (PMC6100381; doi:10.3390/molecules23051157)
Supplement: Supplementary file 1 [file molecules-23-01157-s001.zip › Supplementary/Table S3.xlsx]

## Sheet: Sheet1
Table S3. Statistics of mapped BSH subtypes in 156 species
Species	BSH A	BSH B	BSH C	BSH D	BSH E	Genome numbers for searching
lactobacillus plantarum	0	171	375	0	193	200
Lactobacillus acidophilus	0	8	0	0	0	4
Lactobacillus amylovorus	0	6	0	0	0	3
Lactobacillus backii	0	0	5	0	0	5
Lactobacillus brevis	5	0	9	9	8	9
Lactobacillus buchneri	0	0	2	2	2	2
Lactobacillus fermentum	0	0	0	9	9	9
Lactobacillus gasseri	0	5	0	0	0	2
Lactobacillus johnsonii	0	16	0	0	0	7
Lactobacillus lindneri	2	0	0	0	0	2
Lactobacillus oris	0	0	0	2	2	1
Lactobacillus paracasei	8	0	0	0	0	8
Lactobacillus paracollinoides	0	0	0	3	3	3
Lactobacillus paraplantarum	0	0	1	0	1	1
Lactobacillus reuteri	0	8	0	0	0	9
Lactobacillus sakei	0	0	2	0	0	3
Lactobacillus salivarius	0	7	0	6	0	6
Pediococcus acidilactici	5	0	0	0	0	5
Pediococcus damnosus	0	0	5	0	0	5
Pediococcus pentosaceus	4	0	0	0	0	4
Lactobacillus acetotolerans	0	0	0	0	0	6
Lactobacillus casei	20	0	0	0	0	20
Lactobacillus crispatus	0	15	0	0	0	15
Lactobacillus crustorum	0	0	2	0	0	2
Lactobacillus curieae	0	0	0	1	1	1
Lactobacillus delbrueckii	0	3	0	0	0	22
Lactobacillus gallinarum	0	2	0	2	0	4
Lactobacillus ginsenosidimutans	0	0	1	0	0	1
Lactobacillus heilongjiangensis	0	0	1	0	0	1
Lactobacillus helveticus	0	1	0	4	0	16
Lactobacillus hokkaidonensis	0	0	0	2	0	2
Lactobacillus kefiranofaciens	0	2	0	0	0	8
Lactobacillus koreensis	0	0	2	2	2	2
Lactobacillus kunkeei	0	0	0	0	0	12
Lactobacillus mucosae	0	3	0	0	3	3
Lactobacillus parabuchneri	2	0	38	38	38	38
Lactobacillus rhamnosus	33	0	0	0	0	33
Lactobacillus ruminis	0	3	0	0	0	4
Lactobacillus sanfranciscensis	0	0	0	0	0	4
Lactobacillus sp. wkB8	1	0	0	0	0	1
Lactobacillus acidifarinae	1	0	2	1	1	1
Lactobacillus acidipiscis	0	0	0	0	0	4
Lactobacillus agilis	0	5	0	0	0	5
Lactobacillus alimentarius	0	0	1	0	0	1
Lactobacillus amylolyticus	0	0	0	0	0	1
Lactobacillus amylophilus	0	0	0	0	0	2
Lactobacillus amylotrophicus	0	0	0	0	0	1
Lactobacillus animalis	0	3	0	0	0	3
Lactobacillus antri	0	2	0	1	1	1
Lactobacillus apinorum	0	0	0	0	0	1
Lactobacillus apis	1	0	0	0	0	2
Lactobacillus apodemi	0	0	0	0	0	1
Lactobacillus aquaticus	0	0	0	0	0	1
Lactobacillus aviarius	0	11	0	0	0	11
Lactobacillus bifermentans	0	0	0	0	0	1
Lactobacillus bombicola	0	0	0	0	0	1
Lactobacillus cacaonum	0	0	0	0	0	1
Lactobacillus camelliae	0	0	0	0	0	1
Lactobacillus capillatus	0	0	0	0	0	1
Lactobacillus ceti	0	0	0	0	0	2
Lactobacillus coleohominis	0	1	0	0	0	1
Lactobacillus collinoides	0	0	0	1	1	1
Lactobacillus composti	0	0	0	0	0	1
Lactobacillus concavus	0	0	0	0	0	1
Lactobacillus coryniformis	0	0	0	0	0	3
Lactobacillus curvatus	0	0	1	0	0	8
Lactobacillus dextrinicus	0	0	0	0	0	1
Lactobacillus diolivorans	0	0	1	1	1	1
Lactobacillus equicursoris	0	1	0	0	0	1
Lactobacillus equigenerosi	0	0	0	0	0	1
Lactobacillus equi	0	0	0	1	0	1
Lactobacillus fabifermentans	0	0	2	0	0	2
Lactobacillus farciminis	0	0	1	0	0	1
Lactobacillus farraginis	1	0	1	1	1	1
Lactobacillus floricola	0	0	0	0	0	1
Lactobacillus fructivorans	0	0	0	0	0	3
Lactobacillus frumenti	0	1	0	1	0	1
Lactobacillus fuchuensis	0	0	1	0	0	1
Lactobacillus futsaii	0	0	1	0	0	1
Lactobacillus gastricus	0	0	0	0	0	1
Lactobacillus ghanensis	0	0	0	0	0	1
Lactobacillus graminis	0	0	0	0	0	1
Lactobacillus hammesii	0	0	1	1	1	1
Lactobacillus hamsteri	0	1	0	0	0	1
Lactobacillus harbinensis	3	0	0	0	0	3
Lactobacillus hayakitensis	0	0	0	0	0	1
Lactobacillus helsingborgensis	1	0	0	0	0	1
Lactobacillus herbarum	0	0	1	0	0	1
Lactobacillus hilgardii	0	0	1	1	1	1
Lactobacillus hominis	0	2	0	0	0	1
Lactobacillus homohiochii	0	0	0	0	0	1
Lactobacillus hordei	0	0	0	0	0	1
Lactobacillus iners	0	0	0	0	0	2
Lactobacillus ingluviei	0	1	0	2	0	3
Lactobacillus intestinalis	0	3	0	0	0	1
Lactobacillus jensenii	0	0	0	0	0	13
Lactobacillus kalixensis	0	2	0	0	0	1
Lactobacillus kefiri	0	0	1	1	1	1
Lactobacillus kimbladii	1	0	0	0	0	1
Lactobacillus kisonensis	0	0	1	0	1	1
Lactobacillus kitasatonis	0	1	0	0	0	1
Lactobacillus kullabergensis	1	0	0	0	0	1
Lactobacillus mali	0	0	0	0	0	2
Lactobacillus manihotivorans	0	0	0	0	0	1
Lactobacillus mellifer	1	0	0	0	0	1
Lactobacillus mellis	1	0	0	0	0	1
Lactobacillus melliventris	1	0	0	0	0	1
Lactobacillus mindensis	0	0	1	0	0	1
Lactobacillus mixtipabuli	0	0	0	1	1	1
Lactobacillus murinus	0	0	0	0	0	3
Lactobacillus nagelii	0	0	0	0	0	1
Lactobacillus namurensis	0	0	1	1	1	1
Lactobacillus nasuensis	0	0	0	0	0	1
Lactobacillus nodensis	0	0	1	0	0	1
Lactobacillus odoratitofui	1	0	1	1	1	1
Lactobacillus oeni	0	0	0	0	0	1
Lactobacillus oligofermentans	0	0	0	1	0	1
Lactobacillus otakiensis	0	0	1	1	1	1
Lactobacillus ozensis	0	0	0	0	0	1
Lactobacillus panis	0	1	0	1	0	1
Lactobacillus pantheris	0	0	0	0	0	1
Lactobacillus parabrevis	0	0	2	2	2	2
Lactobacillus parafarraginis	0	0	2	2	2	2
Lactobacillus parakefiri	0	0	1	1	1	1
Lactobacillus paralimentarius	0	0	3	0	0	3
Lactobacillus paucivorans	0	0	1	1	1	1
Lactobacillus pentosus	0	0	8	0	4	4
Lactobacillus pobuzihii	0	0	0	0	0	2
Lactobacillus pontis	0	0	0	1	0	1
Lactobacillus psittaci	0	0	0	0	0	2
Lactobacillus rapi	1	0	1	1	1	1
Lactobacillus rennini	0	0	0	1	0	1
Lactobacillus rossiae	0	0	0	2	0	2
Lactobacillus saerimneri	0	0	0	0	0	1
Lactobacillus saniviri	0	0	0	0	0	1
Lactobacillus satsumensis	0	0	0	0	0	1
Lactobacillus secaliphilus	0	1	0	0	0	1
Lactobacillus selangorensis	0	0	0	0	0	1
Lactobacillus senioris	0	0	0	1	0	1
Lactobacillus senmaizukei	0	0	1	1	1	1
Lactobacillus sharpeae	0	0	0	0	0	1
Lactobacillus shenzhenensis	0	0	0	0	0	1
Lactobacillus silagei	0	0	0	1	0	1
Lactobacillus siliginis	0	0	0	1	0	1
Lactobacillus similis	0	0	0	1	1	1
Lactobacillus spicheri	0	0	2	1	1	1
Lactobacillus sucicola	0	0	0	0	0	1
Lactobacillus taiwanensis	0	1	0	0	0	1
Lactobacillus thailandensis	0	0	0	0	0	1
Lactobacillus tucceti	0	0	1	0	0	1
Lactobacillus ultunensis	0	1	0	0	0	1
Lactobacillus uvarum	0	0	0	0	0	1
Lactobacillus vaccinostercus	0	0	0	1	0	1
Lactobacillus vaginalis	0	2	0	2	0	2
Lactobacillus vini	0	0	0	0	0	1
Lactobacillus xiangfangensis	0	0	2	0	1	1
Lactobacillus zeae	1	0	0	0	0	1
Lactobacillus zymae	0	0	3	2	2	2

## Sheet: Sheet2
lactobacillusplantarum
Lactobacillus acidophilus
Lactobacillus amylovorus
Lactobacillus backii
Lactobacillus brevis
Lactobacillus buchneri
Lactobacillus fermentum
Lactobacillus gasseri
Lactobacillus johnsonii
Lactobacillus lindneri
Lactobacillus oris
Lactobacillus paracasei
Lactobacillus paracollinoides
Lactobacillus paraplantarum
Lactobacillus reuteri
Lactobacillus sakei
Lactobacillus salivarius
Pediococcus acidilactici
Pediococcus damnosus
Pediococcus pentosaceus
Lactobacillus acetotolerans
Lactobacillus casei
Lactobacillus crispatus
Lactobacillus crustorum
Lactobacillus curieae
Lactobacillus delbrueckii
Lactobacillus gallinarum
Lactobacillus ginsenosidimutans
Lactobacillus heilongjiangensis
Lactobacillus helveticus
Lactobacillus hokkaidonensis
Lactobacillus kefiranofaciens
Lactobacillus koreensis
Lactobacillus kunkeei
Lactobacillus mucosae
Lactobacillus parabuchneri
Lactobacillus rhamnosus
Lactobacillus ruminis
Lactobacillus sanfranciscensis
Lactobacillus sp. wkB8
Lactobacillus acidifarinae
Lactobacillus acidipiscis
Lactobacillus agilis
Lactobacillus alimentarius
Lactobacillus amylolyticus
Lactobacillus amylophilus
Lactobacillus amylotrophicus
Lactobacillus animalis
Lactobacillus antri
Lactobacillus apinorum
Lactobacillus apis
Lactobacillus apodemi
Lactobacillus aquaticus
Lactobacillus aviarius
Lactobacillus bifermentans
Lactobacillus bombicola
Lactobacillus cacaonum
Lactobacillus camelliae
Lactobacillus capillatus
Lactobacillus ceti
Lactobacillus coleohominis
Lactobacillus collinoides
Lactobacillus composti
Lactobacillus concavus
Lactobacillus coryniformis
Lactobacillus curvatus
Lactobacillus dextrinicus
Lactobacillus diolivorans
Lactobacillus equicursoris
Lactobacillus equigenerosi
Lactobacillus equi
Lactobacillus fabifermentans
Lactobacillus farciminis
Lactobacillus farraginis
Lactobacillus floricola
Lactobacillus fructivorans
Lactobacillus frumenti
Lactobacillus fuchuensis
Lactobacillus futsaii
Lactobacillus gastricus
Lactobacillus ghanensis
Lactobacillus graminis
Lactobacillus hammesii
Lactobacillus hamsteri
Lactobacillus harbinensis
Lactobacillus hayakitensis
Lactobacillus helsingborgensis
Lactobacillus herbarum
Lactobacillus hilgardii
Lactobacillus hominis
Lactobacillus homohiochii
Lactobacillus hordei
Lactobacillus iners
Lactobacillus ingluviei
Lactobacillus intestinalis
Lactobacillus jensenii
Lactobacillus kalixensis
Lactobacillus kefiri
Lactobacillus kimbladii
Lactobacillus kisonensis
Lactobacillus kitasatonis
Lactobacillus kullabergensis
Lactobacillus mali
Lactobacillus manihotivorans
Lactobacillus mellifer
Lactobacillus mellis
Lactobacillus melliventris
Lactobacillus mindensis
Lactobacillus mixtipabuli
Lactobacillus murinus
Lactobacillus nagelii
Lactobacillus namurensis
Lactobacillus nasuensis
Lactobacillus nodensis
Lactobacillus odoratitofui
Lactobacillus oeni
Lactobacillus oligofermentans
Lactobacillus otakiensis
Lactobacillus ozensis
Lactobacillus panis
Lactobacillus pantheris
Lactobacillus parabrevis
Lactobacillus parafarraginis
Lactobacillus parakefiri
Lactobacillus paralimentarius
Lactobacillus paucivorans
Lactobacillus pentosus
Lactobacillus pobuzihii
Lactobacillus pontis
Lactobacillus psittaci
Lactobacillus rapi
Lactobacillus rennini
Lactobacillus rossiae
Lactobacillus saerimneri
Lactobacillus saniviri
Lactobacillus satsumensis
Lactobacillus secaliphilus
Lactobacillus selangorensis
Lactobacillus senioris
Lactobacillus senmaizukei
Lactobacillus sharpeae
Lactobacillus shenzhenensis
Lactobacillus silagei
Lactobacillus siliginis
Lactobacillus similis
Lactobacillus spicheri
Lactobacillus sucicola
Lactobacillus taiwanensis
Lactobacillus thailandensis
Lactobacillus tucceti
Lactobacillus ultunensis
Lactobacillus uvarum
Lactobacillus vaccinostercus
Lactobacillus vaginalis
Lactobacillus vini
Lactobacillus xiangfangensis
Lactobacillus zeae
Lactobacillus zymae
