# Supplementary material for: A Comprehensive Genome Survey Provides Novel Insights into Bile Salt Hydrolase (BSH) in Lactobacillaceae
Source: Molecules. 2018 May 11;23(5):1157. doi: 10.3390/molecules23051157 (PMC6100381; doi:10.3390/molecules23051157)
Supplement: Supplementary file 1 [file molecules-23-01157-s001.zip › Supplementary/Table S4.xlsx]

## Sheet: Sheet1
Table S4. Statistics of mapped information about BSH A and BSH B in 54 species
Species	BSH A	BSH B	Genome Numbers for Searching	Group	Tolerable conditions		Substrate specificities	Reference
					Bile salt (%)	pH
Lactobacillus plantarum	0	171	200	1	1	2	GCA (BSH B)	[1–4]
Lactobacillus brevis	5	0	9	1	-	-	TCA, TCDCA, GCA	[5]
Lactobacillus johnsonii	0	16	7	1	-	-	GCA, TCA, TCDCA, GCDCA	[6,7]
Lactobacillus acidophilus	0	8	4	1	1	2	TCA, TCDCA	[2,3,6,8,9]
Lactobacillus salivarius	0	7	6	1	-	-	GCDCA, TCDCA (BSH B)	[10]
Lactobacillus amylovorus	0	6	3	1	0.3	-	TCA	[11]
Lactobacillus mucosae	0	3	3	1	-	-	GCDCA, TCDCA	[12,13]
Lactobacillus gasseri	0	5	2	1	0.5	-	TCA, GCA, GCDCA, TCDCA	[14]
Lactobacillus rhamnosus	33	0	33	1	-	2	TCA, TCDCA	[15]
Lactobacillus delbrueckii subsp. bulgaricus	0	3	22	1	1	-	-	[16–18]
Lactobacillus paracasei	8	0	8	1	-	2	GCA	[19]
Lactobacillus casei	20	0	20	1	-	-	TCA, GCA, GCDCA, TCDCA	[20]
Lactobacillus reuteri	0	8	9	1	0.5	2	GCDCA, TCDCA	[3]
Lactobacillus crispatus	0	15	15	1	1.8	2	-	[21]
Pediococcus acidilactici	5	0	5	1	-	-	TCA, TCDCA	[9]
Pediococcus pentosaceus	4	0	4	1	0.5	-	-	[22]
Lactobacillus acidifarinae	1	0	1	3	-	-	-	-
Lactobacillus agilis	0	5	5	2	0.3	2.5		[23]
Lactobacillus animalis	0	3	3	2	0.3	2.5		[24]
Lactobacillus antri	0	2	1	3	-	-	-	-
Lactobacillus apis	1	0	2	3	-	-	-
Lactobacillus aviarius	0	11	11	3	-	-	-	-
Lactobacillus coleohominis	0	1	1	3	-	-	-	-
Lactobacillus equicursoris	0	1	1	3	-	-	-	-
Lactobacillus farraginis	1	0	1	3	-	-	-	-
Lactobacillus frumenti	0	1	1	3	-	-	-	-
Lactobacillus gallinarum	0	2	4	2	0.5	-	-	[25,26]
Lactobacillus hamsteri	0	1	1	3	-	-	-	-
Lactobacillus harbinensis	3	0	3	3	-	-	-	-
Lactobacillus helsingborgensis	1	0	1	3	-	-	-	-
Lactobacillus helveticus	0	1	16	2	0.3	2	-	[27–29]
Lactobacillus hominis	0	2	1	3			-	-
Lactobacillus ingluviei	0	1	3	2	2	3	-	[30]
Lactobacillus intestinalis	0	3	1	2	0.3	2.5	-	[31]
Lactobacillus kalixensis	0	2	1	3	-	-	-	-
Lactobacillus kefiranofaciens	0	2	8	2	0.3	2	-	[32–34]
Lactobacillus kimbladii	1	0	1	3	-	-	-	-
Lactobacillus kitasatonis	0	1	1	3	-	-	-	-
Lactobacillus kullabergensis	1	0	1	3	-	-	-	-
Lactobacillus lindneri	2	0	2	3	-	-	-	-
Lactobacillus mellifer	1	0	1	3	-	-	-	-
Lactobacillus mellis	1	0	1	3	-	-	-	-
Lactobacillus melliventris	1	0	1	3	-	-	-	-
Lactobacillus odoratitofui	1	0	1	3	-	-	-	-
Lactobacillus panis	0	1	1	2	2	2		[35]
Lactobacillus parabuchneri	2	0	38	3	-	-	-	-
Lactobacillus rapi	1	0	1	3	-	-	-	-
Lactobacillus ruminis	0	3	4	3	-	-	-	-
Lactobacillus secaliphilus	0	1	1	3	-	-	-	-
Lactobacillus sp.wkB8	1	0	1	3	-	-	-	-
Lactobacillus taiwanensis	0	1	1	2	-	-	-	[36]
Lactobacillus ultunensis	0	1	1	3	-	-	-	-
Lactobacillus vaginalis	0	2	2	2	4	3	-	[37]
Lactobacillus zeae	1	0	1	3	-	-	-	-
Note: 16 species with records in BSH-SDL were noted as blue; in 38 species which were predicted to be BSH-active bacteria, 10 species which have been reported previously were noted as black, and the remaining 28 species without related BSH studies were noted as red.
1	Ren, J.; Sun, K.; Wu, Z.; Yao, J.; Guo, B. All 4 Bile Salt Hydrolase Proteins Are Responsible for the Hydrolysis Activity in Lactobacillus plantarum ST-III. Journal of Food Science 2011, 76, M622–M628, doi:10.1111/j.1750-3841.2011.02431.x.
2	Zheng, Y.; Lu, Y.; Wang, J.; Yang, L.; Pan, C.; Huang, Y. Probiotic Properties of Lactobacillus Strains Isolated from Tibetan Kefir Grains. PLoS ONE 2013, 8, e69868, doi:10.1371/journal.pone.0069868.
3	Tomaro-Duchesneau, C.; Jones, M. L.; Shah, D.; Jain, P.; Saha, S.; Prakash, S. Cholesterol Assimilation by Lactobacillus Probiotic Bacteria: An In Vitro Investigation. BioMed Research International 2014, 2014, 380316, doi:10.1155/2014/380316.
4	Lambert, J. M.; Bongers, R. S.; de Vos, W. M.; Kleerebezem, M. Functional Analysis of Four Bile Salt Hydrolase and Penicillin Acylase Family Members in Lactobacillus plantarum WCFS1. Applied and Environmental Microbiology 2008, 74, 4719–4726, doi:10.1128/AEM.00137-08.
5	Kumar, R.; Grover, S.; Batish, V. K. Bile Salt Hydrolase (Bsh) Activity Screening of Lactobacilli: In Vitro Selection of Indigenous Lactobacillus Strains with Potential Bile Salt Hydrolysing and Cholesterol-Lowering Ability. Probiotics and Antimicrobial Proteins 2012, 4, 162–172, doi:10.1007/s12602-012-9101-3.
6	Chae, J. P.; Valeriano, V. D.; Kim, G.-B.; Kang, D.-K. Molecular cloning, characterization and comparison of bile salt hydrolases from Lactobacillus johnsonii PF01. Journal of Applied Microbiology 2013, 114, 121–133, doi:10.1111/jam.12027.
7	Allain, T.; Chaouch, S.; Thomas, M.; Vallée, I.; Buret, A. G.; Langella, P.; Grellier, P.; Polack, B.; Bermúdez-Humarán, L. G.; Florent, I. Bile-Salt-Hydrolases from the Probiotic Strain Lactobacillus johnsonii La1 Mediate Anti-giardial Activity in Vitro and in Vivo. Frontiers in Microbiology 2017, 8, 2707, doi:10.3389/fmicb.2017.02707.
8	Oh, H.-K.; Lee, J. Y.; Lim, S. J.; Kim, M. J.; Kim, G.-B.; Kim, J.-H.; Hong, S.-K.; Kang, D.-K. Molecular cloning and characterization of a bile salt hydrolase from Lactobacillus acidophilus PF01. Journal of microbiology and biotechnology 2008, 18, 449–456.
9	Tsai, C.-C.; Lin, P.-P.; Hsieh, Y.-M.; Zhang, Z.; Wu, H.-C.; Huang, C.-C. Cholesterol-Lowering Potentials of Lactic Acid Bacteria Based on Bile-Salt Hydrolase Activity and Effect of Potent Strains on Cholesterol Metabolism In Vitro and In Vivo. The Scientific World Journal 2014, 2014, 1–10, doi:10.1155/2014/690752.
10	Fang, F.; Li, Y.; Bumann, M.; Raftis, E. J.; Casey, P. G.; Cooney, J. C.; Walsh, M. A.; O’Toole, P. W. Allelic Variation of Bile Salt Hydrolase Genes in Lactobacillus salivarius Does Not Determine Bile Resistance Levels. Journal of Bacteriology 2009, 191, 5743–5757, doi:10.1128/JB.00506-09.
11	Grill, J. P.; Cayuela, C.; Antoine, J. M.; Schneider, F. Effects of Lactobacillus amylovorus and Bifidobacterium breve on cholesterol. Letters in Applied Microbiology 2000, 31, 154–156, doi:10.1046/j.1365-2672.2000.00792.x.
12	de Moraes, G. M. D.; de Abreu, L. R.; do Egito, A. S.; Salles, H. O.; da Silva, L. M. F.; Nero, L. A.; Todorov, S. D.; dos Santos, K. M. O. Functional Properties of Lactobacillus mucosae Strains Isolated from Brazilian Goat Milk. Probiotics and Antimicrobial Proteins 2017, 9, 235–245, doi:10.1007/s12602-016-9244-8.
13	Hyacinta, M.; Hana, K. S.; Andrea, B.; Barbora, Č. Bile tolerance and its effect on antibiotic susceptibility of probiotic Lactobacillus candidates. Folia Microbiologica 2015, 60, 253–257, doi:10.1007/s12223-014-0365-8.
14	Rani, R. P.; Anandharaj, M.; Ravindran, A. D. Characterization of Bile Salt Hydrolase from Lactobacillus gasseri FR4 and Demonstration of Its Substrate Specificity and Inhibitory Mechanism Using Molecular Docking Analysis. Frontiers in Microbiology 2017, 8, doi:10.3389/fmicb.2017.01004.
15	Presti, I.; D’Orazio, G.; Labra, M.; La Ferla, B.; Mezzasalma, V.; Bizzaro, G.; Giardina, S.; Michelotti, A.; Tursi, F.; Vassallo, M.; Di Gennaro, P. Evaluation of the probiotic properties of new Lactobacillus and Bifidobacterium strains and their in vitro effect. Applied Microbiology and Biotechnology 2015, 99, 5613–5626, doi:10.1007/s00253-015-6482-8.
16	Jeronymo-Ceneviva, A. B.; de Paula, A. T.; Silva, L. F.; Todorov, S. D.; Franco, B. D. G. M.; Penna, A. L. B. Probiotic properties of lactic acid bacteria isolated from water-buffalo mozzarella cheese. Probiotics and antimicrobial proteins 2014, 6, 141–156.
17	Ren, D.; Li, C.; Qin, Y.; Yin, R.; Du, S.; Ye, F.; Liu, C.; Liu, H.; Wang, M.; Li, Y.; Sun, Y.; Li, X.; Tian, M.; Jin, N. In vitro evaluation of the probiotic and functional potential of Lactobacillus strains isolated from fermented food and human intestine. Anaerobe 2014, 30, 1–10, doi:10.1016/j.anaerobe.2014.07.004.
18	Ziar, H.; Gérard, P.; Riazi, A. Effect of prebiotic carbohydrates on growth, bile survival and cholesterol uptake abilities of dairy-related bacteria. J. Sci. Food Agric. 2014, 94, 1184–1190, doi:10.1002/jsfa.6395.
19	Lim, S.-M.; Ahn, D.-H. Factors affecting adhesion of lactic acid bacteria to Caco-2 cells and inhibitory effect on infection of Salmonella typhimurium. Journal of microbiology and biotechnology 2012, 22, 1731–1739.
20	González-Vázquez, R.; Azaola-Espinosa, A.; Mayorga-Reyes, L.; Reyes-Nava, L. A.; Shah, N. P.; Rivera-Espinoza, Y. Isolation, Identification and Partial Characterization of a Lactobacillus casei Strain with Bile Salt Hydrolase Activity from Pulque. Probiotics and Antimicrobial Proteins 2015, 7, 242–248, doi:10.1007/s12602-015-9202-x.
21	Asghar, S.; Arif, M.; Nawaz, M.; Muhammad, K.; Ali, M. A.; Ahmad, M. D.; Iqbal, S.; Anjum, A. A.; Khan, M.; Nazir, J. Selection, characterisation and evaluation of potential probiotic Lactobacillus spp. isolated from poultry droppings. Beneficial microbes 2016, 7, 35–44.
22	Damodharan, K.; Lee, Y. S.; Palaniyandi, S. A.; Yang, S. H.; Suh, J.-W. Preliminary probiotic and technological characterization of Pediococcus pentosaceus strain KID7 and in vivo assessment of its cholesterol-lowering activity. Frontiers in Microbiology 2015, 6, doi:10.3389/fmicb.2015.00768.
23	Bujnakova, D.; Strakova, E.; Kmet, V. In vitro evaluation of the safety and probiotic properties of Lactobacilli isolated from chicken and calves. Anaerobe 2014, 29, 118–127, doi:10.1016/j.anaerobe.2013.10.009.
24	Sahoo, T. K.; Jena, P. K.; Nagar, N.; Patel, A. K.; Seshadri, S. In Vitro Evaluation of Probiotic Properties of Lactic Acid Bacteria from the Gut of Labeo rohita and Catla catla. Probiotics and Antimicrobial Proteins 2015, 7, 126–136, doi:10.1007/s12602-015-9184-8.
25	Spivey, M. A.; Dunn-Horrocks, S. L.; Duong, T. Epithelial cell adhesion and gastrointestinal colonization of Lactobacillus in poultry. Poultry Science 2014, 93, 2910–2919, doi:10.3382/ps.2014-04076.
26	Bujňáková, D.; Kmeť, V. Functional properties of Lactobacillus strains isolated from dairy products. Folia Microbiologica 2012, 57, 263–267, doi:10.1007/s12223-012-0121-x.
27	Li, B.; Liu, F.; Tang, Y.; Luo, G.; Evivie, S.; Zhang, D.; Wang, N.; Li, W.; Huo, G. Complete genome sequence of Lactobacillus helveticus KLDS1.8701, a probiotic strain producing bacteriocin. Journal of Biotechnology 2015, 212, 90–91, doi:10.1016/j.jbiotec.2015.08.014.
28	Senan, S.; Prajapati, J. B.; Joshi, C. G.; Bell, J. B. Comparative genome-scale analysis of niche-based stress-responsive genes in Lactobacillus helveticus strains. Genome 2014, 57, 185–192, doi:10.1139/gen-2014-0020.
29	Senan Suja; Prajapati Jashbhai B; Joshi Chaitanya G Whole‐genome based validation of the adaptive properties of Indian origin probiotic Lactobacillus helveticus MTCC 5463. Journal of the Science of Food and Agriculture 2014, 95, 321–328, doi:10.1002/jsfa.6721.
30	Dec, M.; Puchalski, A.; Urban-Chmiel, R.; Wernicki, A. Screening of Lactobacillus strains of domestic goose origin against bacterial poultry pathogens for use as probiotics. Poultry Science 2014, 93, 2464–2472, doi:10.3382/ps.2014-04025.
31	Fujisawa, T.; Itoh, K.; Benno, Y.; Mitsuoka, T. Lactobacillus intestinalis (ex Hemme 1974) sp. nov., nom. rev., isolated from the intestines of mice and rats. International journal of systematic bacteriology 1990, 40, 302–304.
32	Chen, M.-J.; Tang, H.-Y.; Chiang, M.-L. Effects of heat, cold, acid and bile salt adaptations on the stress tolerance and protein expression of kefir-isolated probiotic Lactobacillus kefiranofaciens M1. Food Microbiology 2017, 66, 20–27, doi:10.1016/j.fm.2017.03.020.
33	Xing, Z.; Geng, W.; Li, C.; Sun, Y.; Wang, Y. Comparative genomics of Lactobacillus kefiranofaciens ZW3 and related members of Lactobacillus. spp reveal adaptations to dairy and gut environments. Scientific Reports 2017, 7, 12827, doi:10.1038/s41598-017-12916-0.
34	Xing, Z.; Tang, W.; Geng, W.; Zheng, Y.; Wang, Y. In vitro and in vivo evaluation of the probiotic attributes of Lactobacillus kefiranofaciens XL10 isolated from Tibetan kefir grain. Applied Microbiology and Biotechnology 2017, 101, 2467–2477, doi:10.1007/s00253-016-7956-z.
35	Pedersen, C.; Jonsson, H.; Lindberg, J. E.; Roos, S. Microbiological Characterization of Wet Wheat Distillers’ Grain, with Focus on Isolation of Lactobacilli with Potential as Probiotics. Applied and Environmental Microbiology 2004, 70, 1522–1527, doi:10.1128/AEM.70.3.1522-1527.2004.
36	Zeng, H.; Liu, J.; Jackson, M. I.; Zhao, F.-Q.; Yan, L.; Combs, G. F. Fatty Liver Accompanies an Increase in Lactobacillus Species in the Hind Gut of C57BL/6 Mice Fed a High-Fat Diet. The Journal of Nutrition 2013, 143, 627–631, doi:10.3945/jn.112.172460.
37	Delgado, S.; Leite, A. M. O.; Ruas-Madiedo, P.; Mayo, B. Probiotic and technological properties of Lactobacillus spp. strains from the human stomach in the search for potential candidates against gastric microbial dysbiosis. Frontiers in Microbiology 2014, 5, 766, doi:10.3389/fmicb.2014.00766.
