# Supplementary material for: A Comprehensive Genome Survey Provides Novel Insights into Bile Salt Hydrolase (BSH) in Lactobacillaceae
Source: Molecules. 2018 May 11;23(5):1157. doi: 10.3390/molecules23051157 (PMC6100381; doi:10.3390/molecules23051157)
Supplement: Supplementary file 1 [file molecules-23-01157-s001.zip › Supplementary/Table S5.xlsx]

## Sheet: Sheet1
Table S5. The genomic location of bsh in representative Lactobacillaceae species
Strain	Locus tag(start..end)	Numbers of bsh gene
Lactobacillus mucosae LM1	LBLM1_RS05380(1164822..1165742);LBLM1_RS10125(2161132..2162112);	2
Lactobacillus oris J-1	AYI71_RS02615(547028..548005);AYI71_RS05275(1080674..1081549);AYI71_RS09280(1871672..1872649);AYI71_RS14245(2869982..2870908);	4
Lactobacillus koreensis 26-25	ABN16_RS06680(2757633..2758589);ABN16_RS08360(2368043..2369026);ABN16_RS09085(2210487..2211515);	3
Lactobacillus acidophilus La-14	LA14_RS04575(869282..870259);LA14_RS05455(1058243..1059220);	2
Lactobacillus acidophilus FSI4	LACT_RS04570(869274..870251);LACT_RS05450(1058235..1059212);	2
Lactobacillus amylovorus GRL1112	LAC30SC_RS04600(916771..917748);LAC30SC_RS05770(1143478..1144455);	2
Lactobacillus amylovorus GRL1118	LAB52_RS04545(875508..876485);LAB52_RS05575(1086752..1087729);	2
Lactobacillus brevis ATCC 367	LVIS_RS20340(1763665..1764642);LVIS_RS21105(1919271..1920254);LVIS_RS21945(2094567..2095523);	3
Lactobacillus brevis KB290	LVISKB_RS03585(760082..761134);LVISKB_RS09020(1809255..1810232);LVISKB_RS09790(1963462..1964445);LVISKB_RS10960(2184824..2185780);	4
Lactobacillus brevis NPS-QW-145	A6F53_RS00220(2313794..2314750);A6F53_RS05060(820477..821529);A6F53_RS10805(1939251..1940228);A6F53_RS11560(2088312..2089295);	4
Lactobacillus brevis TMW 1.2112	AZI09_RS01225(265942..266898);AZI09_RS02170(456969..457952);AZI09_RS02910(604065..605042);	3
Lactobacillus brevis TMW 1.2113	AZI10_RS02135(454944..455927);AZI10_RS02870(602043..603020);	2
Lactobacillus brevis TMW 1.2108	AZI11_RS03970(849361..850413);AZI11_RS10005(1993479..1994456);AZI11_RS10770(2145424..2146407);AZI11_RS11720(2335709..2336665);	4
Lactobacillus brevis 100D8	A6F60_RS01615(1816973..1817950);A6F60_RS02375(1970124..1971107);A6F60_RS03235(2146095..2147051);A6F60_RS07775(765208..766257);	4
Lactobacillus brevis SRCM101174	S101174_RS03810(767624..768673);S101174_RS09705(1864662..1865639);S101174_RS10475(2018358..2019341);S101174_RS11395(2201946..2202902);	4
Lactobacillus brevis SRCM101106	S101106_RS09570(629969..630947);S101106_RS10310(482592..483576);S101106_RS11170(306139..307096);	3
Lactobacillus buchneri NRRL B-30929	LBUC_RS01100(235392..236375);LBUC_RS02510(543498..544478);LBUC_RS10115(2047429..2048364);	3
Lactobacillus buchneri CD034	LBUCD034_RS01235(290024..291007);LBUCD034_RS02550(586419..587399);LBUCD034_RS09925(2039912..2040847);	3
Lactobacillus fermentum IFO 3956	LAF_RS00145(31337..32314);LAF_RS05460(1095936..1096862);	2
Lactobacillus fermentum CECT 5716	LC40_RS00155(31348..32325);LC40_RS05465(1096463..1097389);	2
Lactobacillus fermentum F-6	LBFF_RS00150(31688..32665);LBFF_RS05155(1045422..1046348);	2
Lactobacillus fermentum 3872	N573_RS00170(36137..37114);N573_RS06005(1200677..1201603);	2
Lactobacillus fermentum NCC2970	LACFE_RS04680(32645..33622);LACFE_RS09295(979069..979995);	2
Lactobacillus fermentum SNUV175	BUW47_RS05065(30248..31226);BUW47_RS10520(1102688..1103614);	2
Lactobacillus fermentum FTDC 8312	B7441_RS00170(36137..37114);B7441_RS05760(1142975..1143901);	2
Lactobacillus fermentum LAC FRN-92	CDH44_RS04165(81275..82252);CDH44_RS07560(739918..740844);	2
Lactobacillus gasseri ATCC 33323	LGAS_RS00260(69298..70248);LGAS_RS04710(960614..961591);	2
Lactobacillus gasseri 4M13	CCE30_RS00735(801319..802300);CCE30_RS04320(75953..76904);CCE30_RS09150(1215622..1216599);	3
Lactobacillus johnsonii NCC 533	LJ_RS00295(77465..78415);LJ_RS05045(1065946..1066923);LJ_RS06070(1286673..1287653);	3
Lactobacillus johnsonii FI9785	FI9785_RS00265(63517..64467);FI9785_RS04710(973474..974301);	2
Lactobacillus johnsonii DPC 6026	LJP_RS00375(83183..84133);LJP_RS04280(889856..890836);LJP_RS05220(1092242..1093219);	3
Lactobacillus johnsonii N6.2	T285_RS00295(82356..83306);T285_RS04860(1033669..1034646);	2
Lactobacillus johnsonii BS15	BBP16_RS00735(977399..978379);BBP16_RS01800(1210149..1211126);	2
Lactobacillus johnsonii UMNLJ22	A3P32_RS02690(133712..134662);A3P32_RS06315(859521..860501);	2
Lactobacillus johnsonii UMNLJ21	A3P31_RS05900(874089..875069);A3P31_RS09520(148283..149233);	2
Lactobacillus paracollinoides	AYR61_RS02980(362257..363169);AYR61_RS08375(2352120..2353100);	2
Lactobacillus paracollinoides TMW 1.1994	AYR62_RS09190(1057938..1058919);AYR62_RS15220(3159617..3160528);	2
Lactobacillus paracollinoides TMW 1.1995	AYR63_RS03185(382763..383675);AYR63_RS09110(2448084..2449064);	2
Lactobacillus paraplantarum L-ZS9	ASU28_RS10940(2326913..2327866);ASU28_RS13400(2889570..2890556);	2
Lactobacillus salivarius UCC118	LSJ_RS02825(567906..568883);LSJ_RS03930(789221..790198);LSJ_RS09555(121420..122394);	3
Lactobacillus salivarius str.Ren	lsr_RS02885(559989..560966);lsr_RS09035(58730..59704);	2
Lactobacillus salivarius CICC 23174	BHF65_RS08350(544609..545586);BHF65_RS09465(316037..317012);	2
Lactobacillus salivarius ZLS006	B7R82_RS05135(849184..850161);B7R82_RS06535(592298..593275);B7R82_RS10735(1639569..1640543);	3
