# Supplementary material for: A Comprehensive Genome Survey Provides Novel Insights into Bile Salt Hydrolase (BSH) in Lactobacillaceae
Source: Molecules. 2018 May 11;23(5):1157. doi: 10.3390/molecules23051157 (PMC6100381; doi:10.3390/molecules23051157)
Supplement: Supplementary file 1 [file molecules-23-01157-s001.zip › Supplementary/Table S6.xlsx]

## Sheet: Sheet1
Table S6. The NCBI ftp list of 451 Lactobacillaceae genomes.
Strain	ftp
Lactobacillus_acidophilus_NCFM	ftp://ftp.ncbi.nlm.nih.gov/genomes/all/GCF/000/011/985/GCF_000011985.1_ASM1198v1
Lactobacillus_acidophilus_La-14	ftp://ftp.ncbi.nlm.nih.gov/genomes/all/GCF/000/389/675/GCF_000389675.2_ASM38967v2
Lactobacillus_acidophilus_FSI4	ftp://ftp.ncbi.nlm.nih.gov/genomes/all/GCF/000/934/625/GCF_000934625.1_ASM93462v1
Lactobacillus_acidophilus_ATCC_53544	ftp://ftp.ncbi.nlm.nih.gov/genomes/all/GCF/002/224/305/GCF_002224305.1_ASM222430v1
Lactobacillus_amylovorus_GRL_1112	ftp://ftp.ncbi.nlm.nih.gov/genomes/all/GCF/000/182/855/GCF_000182855.2_ASM18285v1
Lactobacillus_amylovorus	ftp://ftp.ncbi.nlm.nih.gov/genomes/all/GCF/000/191/545/GCF_000191545.1_ASM19154v1
Lactobacillus_amylovorus_GRL1118	ftp://ftp.ncbi.nlm.nih.gov/genomes/all/GCF/000/194/115/GCF_000194115.1_ASM19411v1
Lactobacillus_backii	ftp://ftp.ncbi.nlm.nih.gov/genomes/all/GCF/001/663/655/GCF_001663655.1_ASM166365v1
Lactobacillus_backii_TMW_1.1989	ftp://ftp.ncbi.nlm.nih.gov/genomes/all/GCF/001/663/675/GCF_001663675.1_ASM166367v1
Lactobacillus_backii_TMW_1.1991	ftp://ftp.ncbi.nlm.nih.gov/genomes/all/GCF/001/663/715/GCF_001663715.1_ASM166371v1
Lactobacillus_backii_TMW_1.1992	ftp://ftp.ncbi.nlm.nih.gov/genomes/all/GCF/001/663/735/GCF_001663735.1_ASM166373v1
Lactobacillus_backii_TMW_1.2002	ftp://ftp.ncbi.nlm.nih.gov/genomes/all/GCF/001/663/755/GCF_001663755.1_ASM166375v1
Lactobacillus_brevis_ATCC_367	ftp://ftp.ncbi.nlm.nih.gov/genomes/all/GCF/000/014/465/GCF_000014465.1_ASM1446v1
Lactobacillus_brevis_KB290	ftp://ftp.ncbi.nlm.nih.gov/genomes/all/GCF/000/359/625/GCF_000359625.1_ASM35962v1
Lactobacillus_brevis_NPS-QW-145	ftp://ftp.ncbi.nlm.nih.gov/genomes/all/GCF/001/676/805/GCF_001676805.1_ASM167680v1
Lactobacillus_brevis_TMW_1.2112	ftp://ftp.ncbi.nlm.nih.gov/genomes/all/GCF/002/117/225/GCF_002117225.1_ASM211722v1
Lactobacillus_brevis_TMW_1.2113	ftp://ftp.ncbi.nlm.nih.gov/genomes/all/GCF/002/117/325/GCF_002117325.1_ASM211732v1
Lactobacillus_brevis_TMW_1.2108	ftp://ftp.ncbi.nlm.nih.gov/genomes/all/GCF/002/117/345/GCF_002117345.1_ASM211734v1
Lactobacillus_brevis_100D8	ftp://ftp.ncbi.nlm.nih.gov/genomes/all/GCF/002/138/395/GCF_002138395.1_ASM213839v1
Lactobacillus_brevis_SRCM101174	ftp://ftp.ncbi.nlm.nih.gov/genomes/all/GCF/002/173/555/GCF_002173555.1_ASM217355v1
Lactobacillus_brevis_SRCM101106	ftp://ftp.ncbi.nlm.nih.gov/genomes/all/GCF/002/174/235/GCF_002174235.1_ASM217423v1
Lactobacillus_buchneri_NRRL_B-30929	ftp://ftp.ncbi.nlm.nih.gov/genomes/all/GCF/000/211/375/GCF_000211375.1_ASM21137v1
Lactobacillus_buchneri_CD034	ftp://ftp.ncbi.nlm.nih.gov/genomes/all/GCF/000/298/115/GCF_000298115.2_ASM29811v2
Lactobacillus_fermentum_IFO_3956	ftp://ftp.ncbi.nlm.nih.gov/genomes/all/GCF/000/010/145/GCF_000010145.1_ASM1014v1
Lactobacillus_fermentum_CECT_5716	ftp://ftp.ncbi.nlm.nih.gov/genomes/all/GCF/000/210/515/GCF_000210515.1_ASM21051v1
Lactobacillus_fermentum_F-6	ftp://ftp.ncbi.nlm.nih.gov/genomes/all/GCF/000/397/165/GCF_000397165.1_ASM39716v1
Lactobacillus_fermentum_3872	ftp://ftp.ncbi.nlm.nih.gov/genomes/all/GCF/000/466/785/GCF_000466785.3_ASM46678v3
Lactobacillus_fermentum_NCC2970	ftp://ftp.ncbi.nlm.nih.gov/genomes/all/GCF/001/742/205/GCF_001742205.1_ASM174220v1
Lactobacillus_fermentum_47-7	ftp://ftp.ncbi.nlm.nih.gov/genomes/all/GCF/001/854/105/GCF_001854105.1_ASM185410v1
Lactobacillus_fermentum_SNUV175	ftp://ftp.ncbi.nlm.nih.gov/genomes/all/GCF/001/941/785/GCF_001941785.1_ASM194178v1
Lactobacillus_fermentum_FTDC_8312	ftp://ftp.ncbi.nlm.nih.gov/genomes/all/GCF/002/119/645/GCF_002119645.1_ASM211964v1
Lactobacillus_fermentum_LAC_FRN-92	ftp://ftp.ncbi.nlm.nih.gov/genomes/all/GCF/002/192/435/GCF_002192435.1_ASM219243v1
Lactobacillus_gasseri_ATCC_33323_=_JCM_1131	ftp://ftp.ncbi.nlm.nih.gov/genomes/all/GCF/000/014/425/GCF_000014425.1_ASM1442v1
Lactobacillus_gasseri_4M13	ftp://ftp.ncbi.nlm.nih.gov/genomes/all/GCF/002/158/885/GCF_002158885.1_ASM215888v1
Lactobacillus_johnsonii_NCC_533	ftp://ftp.ncbi.nlm.nih.gov/genomes/all/GCF/000/008/065/GCF_000008065.1_ASM806v1
Lactobacillus_johnsonii_FI9785	ftp://ftp.ncbi.nlm.nih.gov/genomes/all/GCF/000/091/405/GCF_000091405.1_ASM9140v1
Lactobacillus_johnsonii_DPC_6026	ftp://ftp.ncbi.nlm.nih.gov/genomes/all/GCF/000/204/985/GCF_000204985.1_ASM20498v1
Lactobacillus_johnsonii_N6.2	ftp://ftp.ncbi.nlm.nih.gov/genomes/all/GCF/000/498/675/GCF_000498675.1_ASM49867v1
Lactobacillus_johnsonii_BS15	ftp://ftp.ncbi.nlm.nih.gov/genomes/all/GCF/001/714/745/GCF_001714745.1_ASM171474v1
Lactobacillus_johnsonii_UMNLJ22	ftp://ftp.ncbi.nlm.nih.gov/genomes/all/GCF/002/176/835/GCF_002176835.1_ASM217683v1
Lactobacillus_johnsonii_UMNLJ21	ftp://ftp.ncbi.nlm.nih.gov/genomes/all/GCF/002/176/855/GCF_002176855.1_ASM217685v1
Lactobacillus_lindneri	ftp://ftp.ncbi.nlm.nih.gov/genomes/all/GCF/001/702/115/GCF_001702115.1_ASM170211v1
Lactobacillus_lindneri_TMW_1.481	ftp://ftp.ncbi.nlm.nih.gov/genomes/all/GCF/001/702/135/GCF_001702135.1_ASM170213v1
Lactobacillus_oris_J-1	ftp://ftp.ncbi.nlm.nih.gov/genomes/all/GCF/001/602/195/GCF_001602195.1_ASM160219v1
Lactobacillus_paracasei_ATCC_334	ftp://ftp.ncbi.nlm.nih.gov/genomes/all/GCF/000/014/525/GCF_000014525.1_ASM1452v1
Lactobacillus_paracasei_subsp._paracasei_8700:2	ftp://ftp.ncbi.nlm.nih.gov/genomes/all/GCF/000/155/515/GCF_000155515.2_ASM15551v2
Lactobacillus_paracasei_N1115	ftp://ftp.ncbi.nlm.nih.gov/genomes/all/GCF/000/582/665/GCF_000582665.1_ASM58266v1
Lactobacillus_paracasei_subsp._paracasei_JCM_8130	ftp://ftp.ncbi.nlm.nih.gov/genomes/all/GCF/000/829/035/GCF_000829035.1_ASM82903v1
Lactobacillus_paracasei_CAUH35	ftp://ftp.ncbi.nlm.nih.gov/genomes/all/GCF/001/191/565/GCF_001191565.1_ASM119156v1
Lactobacillus_paracasei_L9	ftp://ftp.ncbi.nlm.nih.gov/genomes/all/GCF/001/244/395/GCF_001244395.1_ASM124439v1
Lactobacillus_paracasei_KL1	ftp://ftp.ncbi.nlm.nih.gov/genomes/all/GCF/001/514/415/GCF_001514415.1_ASM151441v1
Lactobacillus_paracasei_IIA	ftp://ftp.ncbi.nlm.nih.gov/genomes/all/GCF/002/079/285/GCF_002079285.1_ASM207928v1
Lactobacillus_paracollinoides	ftp://ftp.ncbi.nlm.nih.gov/genomes/all/GCF/001/702/155/GCF_001702155.1_ASM170215v1
Lactobacillus_paracollinoides_TMW_1.1994	ftp://ftp.ncbi.nlm.nih.gov/genomes/all/GCF/001/702/175/GCF_001702175.1_ASM170217v1
Lactobacillus_paracollinoides_TMW_1.1995	ftp://ftp.ncbi.nlm.nih.gov/genomes/all/GCF/001/702/195/GCF_001702195.1_ASM170219v1
Lactobacillus_paraplantarum_L-ZS9	ftp://ftp.ncbi.nlm.nih.gov/genomes/all/GCF/001/443/645/GCF_001443645.1_ASM144364v1
Lactobacillus_reuteri_JCM_1112	ftp://ftp.ncbi.nlm.nih.gov/genomes/all/GCF/000/010/005/GCF_000010005.1_ASM1000v1
Lactobacillus_reuteri_DSM_20016	ftp://ftp.ncbi.nlm.nih.gov/genomes/all/GCF/000/016/825/GCF_000016825.1_ASM1682v1
Lactobacillus_reuteri_SD2112	ftp://ftp.ncbi.nlm.nih.gov/genomes/all/GCF/000/159/455/GCF_000159455.2_ASM15945v2
Lactobacillus_reuteri_ATCC_53608	ftp://ftp.ncbi.nlm.nih.gov/genomes/all/GCF/000/236/455/GCF_000236455.2_ASM23645v2
Lactobacillus_reuteri_I5007	ftp://ftp.ncbi.nlm.nih.gov/genomes/all/GCF/000/410/995/GCF_000410995.1_ASM41099v1
Lactobacillus_reuteri_TD1	ftp://ftp.ncbi.nlm.nih.gov/genomes/all/GCF/000/439/275/GCF_000439275.1_ASM43927v1
Lactobacillus_reuteri_IRT	ftp://ftp.ncbi.nlm.nih.gov/genomes/all/GCF/001/046/835/GCF_001046835.1_ASM104683v1
Lactobacillus_reuteri_ZLR003	ftp://ftp.ncbi.nlm.nih.gov/genomes/all/GCF/001/618/905/GCF_001618905.1_ASM161890v1
Lactobacillus_reuteri_I49	ftp://ftp.ncbi.nlm.nih.gov/genomes/all/GCF/001/688/685/GCF_001688685.2_ASM168868v2
Lactobacillus_sakei_subsp._sakei_23K	ftp://ftp.ncbi.nlm.nih.gov/genomes/all/GCF/000/026/065/GCF_000026065.1_ASM2606v1
Lactobacillus_sakei_Probio65	ftp://ftp.ncbi.nlm.nih.gov/genomes/all/GCF/002/105/575/GCF_002105575.1_ASM210557v1
Lactobacillus_sakei_FAM18311	ftp://ftp.ncbi.nlm.nih.gov/genomes/all/GCF/002/224/565/GCF_002224565.1_ASM222456v1
Lactobacillus_salivarius_UCC118	ftp://ftp.ncbi.nlm.nih.gov/genomes/all/GCF/000/008/925/GCF_000008925.1_ASM892v1
Lactobacillus_salivarius_CECT_5713	ftp://ftp.ncbi.nlm.nih.gov/genomes/all/GCF/000/143/435/GCF_000143435.1_ASM14343v1
Lactobacillus_salivarius	ftp://ftp.ncbi.nlm.nih.gov/genomes/all/GCF/000/758/365/GCF_000758365.1_ASM75836v1
Lactobacillus_salivarius_str._Ren	ftp://ftp.ncbi.nlm.nih.gov/genomes/all/GCF/001/011/095/GCF_001011095.1_ASM101109v1
Lactobacillus_salivarius_CICC_23174	ftp://ftp.ncbi.nlm.nih.gov/genomes/all/GCF/001/723/525/GCF_001723525.1_ASM172352v1
Lactobacillus_salivarius_ZLS006	ftp://ftp.ncbi.nlm.nih.gov/genomes/all/GCF/002/162/055/GCF_002162055.1_ASM216205v1
Pediococcus_acidilactici_ZPA017	ftp://ftp.ncbi.nlm.nih.gov/genomes/all/GCF/001/767/275/GCF_001767275.1_ASM176727v1
Pediococcus_acidilactici_BCC1	ftp://ftp.ncbi.nlm.nih.gov/genomes/all/GCF/001/922/325/GCF_001922325.1_ASM192232v1
Pediococcus_acidilactici_SRCM100424	ftp://ftp.ncbi.nlm.nih.gov/genomes/all/GCF/002/173/575/GCF_002173575.1_ASM217357v1
Pediococcus_acidilactici_SRCM100313	ftp://ftp.ncbi.nlm.nih.gov/genomes/all/GCF/002/173/595/GCF_002173595.1_ASM217359v1
Pediococcus_acidilactici_SRCM101189	ftp://ftp.ncbi.nlm.nih.gov/genomes/all/GCF/002/174/215/GCF_002174215.1_ASM217421v1
Pediococcus_damnosus_TMW_2.1532	ftp://ftp.ncbi.nlm.nih.gov/genomes/all/GCF/001/611/035/GCF_001611035.1_ASM161103v1
Pediococcus_damnosus_TMW_2.1533	ftp://ftp.ncbi.nlm.nih.gov/genomes/all/GCF/001/611/075/GCF_001611075.1_ASM161107v1
Pediococcus_damnosus_TMW_2.1534	ftp://ftp.ncbi.nlm.nih.gov/genomes/all/GCF/001/611/115/GCF_001611115.1_ASM161111v1
Pediococcus_damnosus_TMW_2.1535	ftp://ftp.ncbi.nlm.nih.gov/genomes/all/GCF/001/611/135/GCF_001611135.1_ASM161113v1
Pediococcus_damnosus_TMW_2.1536	ftp://ftp.ncbi.nlm.nih.gov/genomes/all/GCF/001/611/155/GCF_001611155.1_ASM161115v1
Pediococcus_pentosaceus_ATCC_25745	ftp://ftp.ncbi.nlm.nih.gov/genomes/all/GCF/000/014/505/GCF_000014505.1_ASM1450v1
Pediococcus_pentosaceus_SL4	ftp://ftp.ncbi.nlm.nih.gov/genomes/all/GCF/000/496/265/GCF_000496265.1_ASM49626v1
Pediococcus_pentosaceus	ftp://ftp.ncbi.nlm.nih.gov/genomes/all/GCF/001/411/765/GCF_001411765.2_ASM141176v2
Pediococcus_pentosaceus_SRCM100194	ftp://ftp.ncbi.nlm.nih.gov/genomes/all/GCF/002/202/155/GCF_002202155.1_ASM220215v1
Lactobacillus_acidophilus_NCFM	ftp://ftp.ncbi.nlm.nih.gov/genomes/all/GCF/000/011/985/GCF_000011985.1_ASM1198v1
Lactobacillus_acidophilus_La-14	ftp://ftp.ncbi.nlm.nih.gov/genomes/all/GCF/000/389/675/GCF_000389675.2_ASM38967v2
Lactobacillus_acidophilus_FSI4	ftp://ftp.ncbi.nlm.nih.gov/genomes/all/GCF/000/934/625/GCF_000934625.1_ASM93462v1
Lactobacillus_acidophilus_ATCC_53544	ftp://ftp.ncbi.nlm.nih.gov/genomes/all/GCF/002/224/305/GCF_002224305.1_ASM222430v1
Lactobacillus_amylovorus_GRL_1112	ftp://ftp.ncbi.nlm.nih.gov/genomes/all/GCF/000/182/855/GCF_000182855.2_ASM18285v1
Lactobacillus_amylovorus	ftp://ftp.ncbi.nlm.nih.gov/genomes/all/GCF/000/191/545/GCF_000191545.1_ASM19154v1
Lactobacillus_amylovorus_GRL1118	ftp://ftp.ncbi.nlm.nih.gov/genomes/all/GCF/000/194/115/GCF_000194115.1_ASM19411v1
Lactobacillus_backii	ftp://ftp.ncbi.nlm.nih.gov/genomes/all/GCF/001/663/655/GCF_001663655.1_ASM166365v1
Lactobacillus_backii_TMW_1.1989	ftp://ftp.ncbi.nlm.nih.gov/genomes/all/GCF/001/663/675/GCF_001663675.1_ASM166367v1
Lactobacillus_backii_TMW_1.1991	ftp://ftp.ncbi.nlm.nih.gov/genomes/all/GCF/001/663/715/GCF_001663715.1_ASM166371v1
Lactobacillus_backii_TMW_1.1992	ftp://ftp.ncbi.nlm.nih.gov/genomes/all/GCF/001/663/735/GCF_001663735.1_ASM166373v1
Lactobacillus_backii_TMW_1.2002	ftp://ftp.ncbi.nlm.nih.gov/genomes/all/GCF/001/663/755/GCF_001663755.1_ASM166375v1
Lactobacillus_brevis_ATCC_367	ftp://ftp.ncbi.nlm.nih.gov/genomes/all/GCF/000/014/465/GCF_000014465.1_ASM1446v1
Lactobacillus_brevis_KB290	ftp://ftp.ncbi.nlm.nih.gov/genomes/all/GCF/000/359/625/GCF_000359625.1_ASM35962v1
Lactobacillus_brevis_NPS-QW-145	ftp://ftp.ncbi.nlm.nih.gov/genomes/all/GCF/001/676/805/GCF_001676805.1_ASM167680v1
Lactobacillus_brevis_TMW_1.2112	ftp://ftp.ncbi.nlm.nih.gov/genomes/all/GCF/002/117/225/GCF_002117225.1_ASM211722v1
Lactobacillus_brevis_TMW_1.2113	ftp://ftp.ncbi.nlm.nih.gov/genomes/all/GCF/002/117/325/GCF_002117325.1_ASM211732v1
Lactobacillus_brevis_TMW_1.2108	ftp://ftp.ncbi.nlm.nih.gov/genomes/all/GCF/002/117/345/GCF_002117345.1_ASM211734v1
Lactobacillus_brevis_100D8	ftp://ftp.ncbi.nlm.nih.gov/genomes/all/GCF/002/138/395/GCF_002138395.1_ASM213839v1
Lactobacillus_brevis_SRCM101174	ftp://ftp.ncbi.nlm.nih.gov/genomes/all/GCF/002/173/555/GCF_002173555.1_ASM217355v1
Lactobacillus_brevis_SRCM101106	ftp://ftp.ncbi.nlm.nih.gov/genomes/all/GCF/002/174/235/GCF_002174235.1_ASM217423v1
Lactobacillus_buchneri_NRRL_B-30929	ftp://ftp.ncbi.nlm.nih.gov/genomes/all/GCF/000/211/375/GCF_000211375.1_ASM21137v1
Lactobacillus_buchneri_CD034	ftp://ftp.ncbi.nlm.nih.gov/genomes/all/GCF/000/298/115/GCF_000298115.2_ASM29811v2
Lactobacillus_fermentum_IFO_3956	ftp://ftp.ncbi.nlm.nih.gov/genomes/all/GCF/000/010/145/GCF_000010145.1_ASM1014v1
Lactobacillus_fermentum_CECT_5716	ftp://ftp.ncbi.nlm.nih.gov/genomes/all/GCF/000/210/515/GCF_000210515.1_ASM21051v1
Lactobacillus_fermentum_F-6	ftp://ftp.ncbi.nlm.nih.gov/genomes/all/GCF/000/397/165/GCF_000397165.1_ASM39716v1
Lactobacillus_fermentum_3872	ftp://ftp.ncbi.nlm.nih.gov/genomes/all/GCF/000/466/785/GCF_000466785.3_ASM46678v3
Lactobacillus_fermentum_NCC2970	ftp://ftp.ncbi.nlm.nih.gov/genomes/all/GCF/001/742/205/GCF_001742205.1_ASM174220v1
Lactobacillus_fermentum_47-7	ftp://ftp.ncbi.nlm.nih.gov/genomes/all/GCF/001/854/105/GCF_001854105.1_ASM185410v1
Lactobacillus_fermentum_SNUV175	ftp://ftp.ncbi.nlm.nih.gov/genomes/all/GCF/001/941/785/GCF_001941785.1_ASM194178v1
Lactobacillus_fermentum_FTDC_8312	ftp://ftp.ncbi.nlm.nih.gov/genomes/all/GCF/002/119/645/GCF_002119645.1_ASM211964v1
Lactobacillus_fermentum_LAC_FRN-92	ftp://ftp.ncbi.nlm.nih.gov/genomes/all/GCF/002/192/435/GCF_002192435.1_ASM219243v1
Lactobacillus_gasseri_ATCC_33323_=_JCM_1131	ftp://ftp.ncbi.nlm.nih.gov/genomes/all/GCF/000/014/425/GCF_000014425.1_ASM1442v1
Lactobacillus_gasseri_4M13	ftp://ftp.ncbi.nlm.nih.gov/genomes/all/GCF/002/158/885/GCF_002158885.1_ASM215888v1
Lactobacillus_johnsonii_NCC_533	ftp://ftp.ncbi.nlm.nih.gov/genomes/all/GCF/000/008/065/GCF_000008065.1_ASM806v1
Lactobacillus_johnsonii_FI9785	ftp://ftp.ncbi.nlm.nih.gov/genomes/all/GCF/000/091/405/GCF_000091405.1_ASM9140v1
Lactobacillus_johnsonii_DPC_6026	ftp://ftp.ncbi.nlm.nih.gov/genomes/all/GCF/000/204/985/GCF_000204985.1_ASM20498v1
Lactobacillus_johnsonii_N6.2	ftp://ftp.ncbi.nlm.nih.gov/genomes/all/GCF/000/498/675/GCF_000498675.1_ASM49867v1
Lactobacillus_johnsonii_BS15	ftp://ftp.ncbi.nlm.nih.gov/genomes/all/GCF/001/714/745/GCF_001714745.1_ASM171474v1
Lactobacillus_johnsonii_UMNLJ22	ftp://ftp.ncbi.nlm.nih.gov/genomes/all/GCF/002/176/835/GCF_002176835.1_ASM217683v1
Lactobacillus_johnsonii_UMNLJ21	ftp://ftp.ncbi.nlm.nih.gov/genomes/all/GCF/002/176/855/GCF_002176855.1_ASM217685v1
Lactobacillus_lindneri	ftp://ftp.ncbi.nlm.nih.gov/genomes/all/GCF/001/702/115/GCF_001702115.1_ASM170211v1
Lactobacillus_lindneri_TMW_1.481	ftp://ftp.ncbi.nlm.nih.gov/genomes/all/GCF/001/702/135/GCF_001702135.1_ASM170213v1
Lactobacillus_oris_J-1	ftp://ftp.ncbi.nlm.nih.gov/genomes/all/GCF/001/602/195/GCF_001602195.1_ASM160219v1
Lactobacillus_paracasei_ATCC_334	ftp://ftp.ncbi.nlm.nih.gov/genomes/all/GCF/000/014/525/GCF_000014525.1_ASM1452v1
Lactobacillus_paracasei_subsp._paracasei_8700:2	ftp://ftp.ncbi.nlm.nih.gov/genomes/all/GCF/000/155/515/GCF_000155515.2_ASM15551v2
Lactobacillus_paracasei_N1115	ftp://ftp.ncbi.nlm.nih.gov/genomes/all/GCF/000/582/665/GCF_000582665.1_ASM58266v1
Lactobacillus_paracasei_subsp._paracasei_JCM_8130	ftp://ftp.ncbi.nlm.nih.gov/genomes/all/GCF/000/829/035/GCF_000829035.1_ASM82903v1
Lactobacillus_paracasei_CAUH35	ftp://ftp.ncbi.nlm.nih.gov/genomes/all/GCF/001/191/565/GCF_001191565.1_ASM119156v1
Lactobacillus_paracasei_L9	ftp://ftp.ncbi.nlm.nih.gov/genomes/all/GCF/001/244/395/GCF_001244395.1_ASM124439v1
Lactobacillus_paracasei_KL1	ftp://ftp.ncbi.nlm.nih.gov/genomes/all/GCF/001/514/415/GCF_001514415.1_ASM151441v1
Lactobacillus_paracasei_IIA	ftp://ftp.ncbi.nlm.nih.gov/genomes/all/GCF/002/079/285/GCF_002079285.1_ASM207928v1
Lactobacillus_paracollinoides	ftp://ftp.ncbi.nlm.nih.gov/genomes/all/GCF/001/702/155/GCF_001702155.1_ASM170215v1
Lactobacillus_paracollinoides_TMW_1.1994	ftp://ftp.ncbi.nlm.nih.gov/genomes/all/GCF/001/702/175/GCF_001702175.1_ASM170217v1
Lactobacillus_paracollinoides_TMW_1.1995	ftp://ftp.ncbi.nlm.nih.gov/genomes/all/GCF/001/702/195/GCF_001702195.1_ASM170219v1
Lactobacillus_paraplantarum_L-ZS9	ftp://ftp.ncbi.nlm.nih.gov/genomes/all/GCF/001/443/645/GCF_001443645.1_ASM144364v1
Lactobacillus_reuteri_JCM_1112	ftp://ftp.ncbi.nlm.nih.gov/genomes/all/GCF/000/010/005/GCF_000010005.1_ASM1000v1
Lactobacillus_reuteri_DSM_20016	ftp://ftp.ncbi.nlm.nih.gov/genomes/all/GCF/000/016/825/GCF_000016825.1_ASM1682v1
Lactobacillus_reuteri_SD2112	ftp://ftp.ncbi.nlm.nih.gov/genomes/all/GCF/000/159/455/GCF_000159455.2_ASM15945v2
Lactobacillus_reuteri_ATCC_53608	ftp://ftp.ncbi.nlm.nih.gov/genomes/all/GCF/000/236/455/GCF_000236455.2_ASM23645v2
Lactobacillus_reuteri_I5007	ftp://ftp.ncbi.nlm.nih.gov/genomes/all/GCF/000/410/995/GCF_000410995.1_ASM41099v1
Lactobacillus_reuteri_TD1	ftp://ftp.ncbi.nlm.nih.gov/genomes/all/GCF/000/439/275/GCF_000439275.1_ASM43927v1
Lactobacillus_reuteri_IRT	ftp://ftp.ncbi.nlm.nih.gov/genomes/all/GCF/001/046/835/GCF_001046835.1_ASM104683v1
Lactobacillus_reuteri_ZLR003	ftp://ftp.ncbi.nlm.nih.gov/genomes/all/GCF/001/618/905/GCF_001618905.1_ASM161890v1
Lactobacillus_reuteri_I49	ftp://ftp.ncbi.nlm.nih.gov/genomes/all/GCF/001/688/685/GCF_001688685.2_ASM168868v2
Lactobacillus_sakei_subsp._sakei_23K	ftp://ftp.ncbi.nlm.nih.gov/genomes/all/GCF/000/026/065/GCF_000026065.1_ASM2606v1
Lactobacillus_sakei_Probio65	ftp://ftp.ncbi.nlm.nih.gov/genomes/all/GCF/002/105/575/GCF_002105575.1_ASM210557v1
Lactobacillus_sakei_FAM18311	ftp://ftp.ncbi.nlm.nih.gov/genomes/all/GCF/002/224/565/GCF_002224565.1_ASM222456v1
Lactobacillus_salivarius_UCC118	ftp://ftp.ncbi.nlm.nih.gov/genomes/all/GCF/000/008/925/GCF_000008925.1_ASM892v1
Lactobacillus_salivarius_CECT_5713	ftp://ftp.ncbi.nlm.nih.gov/genomes/all/GCF/000/143/435/GCF_000143435.1_ASM14343v1
Lactobacillus_salivarius	ftp://ftp.ncbi.nlm.nih.gov/genomes/all/GCF/000/758/365/GCF_000758365.1_ASM75836v1
Lactobacillus_salivarius_str._Ren	ftp://ftp.ncbi.nlm.nih.gov/genomes/all/GCF/001/011/095/GCF_001011095.1_ASM101109v1
Lactobacillus_salivarius_CICC_23174	ftp://ftp.ncbi.nlm.nih.gov/genomes/all/GCF/001/723/525/GCF_001723525.1_ASM172352v1
Lactobacillus_salivarius_ZLS006	ftp://ftp.ncbi.nlm.nih.gov/genomes/all/GCF/002/162/055/GCF_002162055.1_ASM216205v1
Pediococcus_acidilactici_ZPA017	ftp://ftp.ncbi.nlm.nih.gov/genomes/all/GCF/001/767/275/GCF_001767275.1_ASM176727v1
Pediococcus_acidilactici_BCC1	ftp://ftp.ncbi.nlm.nih.gov/genomes/all/GCF/001/922/325/GCF_001922325.1_ASM192232v1
Pediococcus_acidilactici_SRCM100424	ftp://ftp.ncbi.nlm.nih.gov/genomes/all/GCF/002/173/575/GCF_002173575.1_ASM217357v1
Pediococcus_acidilactici_SRCM100313	ftp://ftp.ncbi.nlm.nih.gov/genomes/all/GCF/002/173/595/GCF_002173595.1_ASM217359v1
Pediococcus_acidilactici_SRCM101189	ftp://ftp.ncbi.nlm.nih.gov/genomes/all/GCF/002/174/215/GCF_002174215.1_ASM217421v1
Pediococcus_damnosus_TMW_2.1532	ftp://ftp.ncbi.nlm.nih.gov/genomes/all/GCF/001/611/035/GCF_001611035.1_ASM161103v1
Pediococcus_damnosus_TMW_2.1533	ftp://ftp.ncbi.nlm.nih.gov/genomes/all/GCF/001/611/075/GCF_001611075.1_ASM161107v1
Pediococcus_damnosus_TMW_2.1534	ftp://ftp.ncbi.nlm.nih.gov/genomes/all/GCF/001/611/115/GCF_001611115.1_ASM161111v1
Pediococcus_damnosus_TMW_2.1535	ftp://ftp.ncbi.nlm.nih.gov/genomes/all/GCF/001/611/135/GCF_001611135.1_ASM161113v1
Pediococcus_damnosus_TMW_2.1536	ftp://ftp.ncbi.nlm.nih.gov/genomes/all/GCF/001/611/155/GCF_001611155.1_ASM161115v1
Pediococcus_pentosaceus_ATCC_25745	ftp://ftp.ncbi.nlm.nih.gov/genomes/all/GCF/000/014/505/GCF_000014505.1_ASM1450v1
Pediococcus_pentosaceus_SL4	ftp://ftp.ncbi.nlm.nih.gov/genomes/all/GCF/000/496/265/GCF_000496265.1_ASM49626v1
Pediococcus_pentosaceus	ftp://ftp.ncbi.nlm.nih.gov/genomes/all/GCF/001/411/765/GCF_001411765.2_ASM141176v2
Pediococcus_pentosaceus_SRCM100194	ftp://ftp.ncbi.nlm.nih.gov/genomes/all/GCF/002/202/155/GCF_002202155.1_ASM220215v1
Lactobacillus_acetotolerans	ftp://ftp.ncbi.nlm.nih.gov/genomes/all/GCF/001/042/405/GCF_001042405.1_ASM104240v1
Lactobacillus_acetotolerans_DSM_20749_=_JCM_3825	ftp://ftp.ncbi.nlm.nih.gov/genomes/all/GCF/001/436/775/GCF_001436775.1_ASM143677v1
Lactobacillus_acetotolerans_BM-LA14527	ftp://ftp.ncbi.nlm.nih.gov/genomes/all/GCF/001/636/155/GCF_001636155.1_ASM163615v1
Lactobacillus_acidophilus_NCFM	ftp://ftp.ncbi.nlm.nih.gov/genomes/all/GCF/000/011/985/GCF_000011985.1_ASM1198v1
Lactobacillus_acidophilus_La-14	ftp://ftp.ncbi.nlm.nih.gov/genomes/all/GCF/000/389/675/GCF_000389675.2_ASM38967v2
Lactobacillus_acidophilus_FSI4	ftp://ftp.ncbi.nlm.nih.gov/genomes/all/GCF/000/934/625/GCF_000934625.1_ASM93462v1
Lactobacillus_amylovorus_GRL_1112	ftp://ftp.ncbi.nlm.nih.gov/genomes/all/GCF/000/182/855/GCF_000182855.2_ASM18285v1
Lactobacillus_amylovorus	ftp://ftp.ncbi.nlm.nih.gov/genomes/all/GCF/000/191/545/GCF_000191545.1_ASM19154v1
Lactobacillus_amylovorus_GRL1118	ftp://ftp.ncbi.nlm.nih.gov/genomes/all/GCF/000/194/115/GCF_000194115.1_ASM19411v1
Lactobacillus_backii	ftp://ftp.ncbi.nlm.nih.gov/genomes/all/GCF/001/663/655/GCF_001663655.1_ASM166365v1
Lactobacillus_backii_TMW_1.1989	ftp://ftp.ncbi.nlm.nih.gov/genomes/all/GCF/001/663/675/GCF_001663675.1_ASM166367v1
Lactobacillus_backii_TMW_1.1991	ftp://ftp.ncbi.nlm.nih.gov/genomes/all/GCF/001/663/715/GCF_001663715.1_ASM166371v1
Lactobacillus_backii_TMW_1.1992	ftp://ftp.ncbi.nlm.nih.gov/genomes/all/GCF/001/663/735/GCF_001663735.1_ASM166373v1
Lactobacillus_backii_TMW_1.2002	ftp://ftp.ncbi.nlm.nih.gov/genomes/all/GCF/001/663/755/GCF_001663755.1_ASM166375v1
Lactobacillus_brevis_ATCC_367	ftp://ftp.ncbi.nlm.nih.gov/genomes/all/GCF/000/014/465/GCF_000014465.1_ASM1446v1
Lactobacillus_brevis_KB290	ftp://ftp.ncbi.nlm.nih.gov/genomes/all/GCF/000/359/625/GCF_000359625.1_ASM35962v1
Lactobacillus_brevis_NPS-QW-145	ftp://ftp.ncbi.nlm.nih.gov/genomes/all/GCF/001/676/805/GCF_001676805.1_ASM167680v1
Lactobacillus_brevis_TMW_1.2112	ftp://ftp.ncbi.nlm.nih.gov/genomes/all/GCF/002/117/225/GCF_002117225.1_ASM211722v1
Lactobacillus_brevis_TMW_1.2113	ftp://ftp.ncbi.nlm.nih.gov/genomes/all/GCF/002/117/325/GCF_002117325.1_ASM211732v1
Lactobacillus_brevis_TMW_1.2108	ftp://ftp.ncbi.nlm.nih.gov/genomes/all/GCF/002/117/345/GCF_002117345.1_ASM211734v1
Lactobacillus_brevis_100D8	ftp://ftp.ncbi.nlm.nih.gov/genomes/all/GCF/002/138/395/GCF_002138395.1_ASM213839v1
Lactobacillus_brevis_SRCM101174	ftp://ftp.ncbi.nlm.nih.gov/genomes/all/GCF/002/173/555/GCF_002173555.1_ASM217355v1
Lactobacillus_brevis_SRCM101106	ftp://ftp.ncbi.nlm.nih.gov/genomes/all/GCF/002/174/235/GCF_002174235.1_ASM217423v1
Lactobacillus_buchneri_NRRL_B-30929	ftp://ftp.ncbi.nlm.nih.gov/genomes/all/GCF/000/211/375/GCF_000211375.1_ASM21137v1
Lactobacillus_buchneri_CD034	ftp://ftp.ncbi.nlm.nih.gov/genomes/all/GCF/000/298/115/GCF_000298115.2_ASM29811v2
Lactobacillus_casei_str._Zhang	ftp://ftp.ncbi.nlm.nih.gov/genomes/all/GCF/000/019/245/GCF_000019245.4_ASM1924v3
Lactobacillus_casei_BL23	ftp://ftp.ncbi.nlm.nih.gov/genomes/all/GCF/000/026/485/GCF_000026485.1_ASM2648v1
Lactobacillus_casei_BD-II	ftp://ftp.ncbi.nlm.nih.gov/genomes/all/GCF/000/194/765/GCF_000194765.1_ASM19476v1
Lactobacillus_casei_LC2W	ftp://ftp.ncbi.nlm.nih.gov/genomes/all/GCF/000/194/785/GCF_000194785.1_ASM19478v1
Lactobacillus_casei_12A	ftp://ftp.ncbi.nlm.nih.gov/genomes/all/GCF/000/309/565/GCF_000309565.2_ASM30956v2
Lactobacillus_casei_W56	ftp://ftp.ncbi.nlm.nih.gov/genomes/all/GCF/000/318/035/GCF_000318035.1_ASM31803v1
Lactobacillus_casei_LcY	ftp://ftp.ncbi.nlm.nih.gov/genomes/all/GCF/000/388/095/GCF_000388095.2_LcY_assembly050913
Lactobacillus_casei_LcA	ftp://ftp.ncbi.nlm.nih.gov/genomes/all/GCF/000/400/585/GCF_000400585.1_LcA_0213
Lactobacillus_casei_LOCK919	ftp://ftp.ncbi.nlm.nih.gov/genomes/all/GCF/000/418/515/GCF_000418515.1_ASM41851v1
Lactobacillus_casei_A2-362_A2-362	ftp://ftp.ncbi.nlm.nih.gov/genomes/all/GCF/000/510/825/GCF_000510825.1_ASM51082v1
Lactobacillus_casei	ftp://ftp.ncbi.nlm.nih.gov/genomes/all/GCF/000/827/145/GCF_000827145.1_ASM82714v1
Lactobacillus_casei_subsp._casei_ATCC_393	ftp://ftp.ncbi.nlm.nih.gov/genomes/all/GCF/000/829/055/GCF_000829055.1_ASM82905v1
Lactobacillus_casei_1316.rep1_LPAR	ftp://ftp.ncbi.nlm.nih.gov/genomes/all/GCF/001/062/665/GCF_001062665.1_ASM106266v1
Lactobacillus_casei_1316.rep2_LPAR	ftp://ftp.ncbi.nlm.nih.gov/genomes/all/GCF/001/062/695/GCF_001062695.1_ASM106269v1
Lactobacillus_casei_844_LCAS	ftp://ftp.ncbi.nlm.nih.gov/genomes/all/GCF/001/066/565/GCF_001066565.1_ASM106656v1
Lactobacillus_casei_DSM_20011_=_JCM_1134	ftp://ftp.ncbi.nlm.nih.gov/genomes/all/GCF/001/433/735/GCF_001433735.1_ASM143373v1
Lactobacillus_casei_BM-LC14617	ftp://ftp.ncbi.nlm.nih.gov/genomes/all/GCF/001/636/215/GCF_001636215.1_ASM163621v1
Lactobacillus_casei_Z11	ftp://ftp.ncbi.nlm.nih.gov/genomes/all/GCF/001/885/295/GCF_001885295.1_ASM188529v1
Lactobacillus_casei_MJA_12	ftp://ftp.ncbi.nlm.nih.gov/genomes/all/GCF/002/091/975/GCF_002091975.1_ASM209197v1
Lactobacillus_casei_LC5	ftp://ftp.ncbi.nlm.nih.gov/genomes/all/GCF/002/192/215/GCF_002192215.1_ASM219221v1
Lactobacillus_crispatus_ST1	ftp://ftp.ncbi.nlm.nih.gov/genomes/all/GCF/000/091/765/GCF_000091765.1_ASM9176v1
Lactobacillus_crispatus_JV-V01	ftp://ftp.ncbi.nlm.nih.gov/genomes/all/GCF/000/160/515/GCF_000160515.1_ASM16051v1
Lactobacillus_crispatus_MV-1A-US	ftp://ftp.ncbi.nlm.nih.gov/genomes/all/GCF/000/161/915/GCF_000161915.2_Lacto_cris_MV-1A-US_V2
Lactobacillus_crispatus_125-2-CHN	ftp://ftp.ncbi.nlm.nih.gov/genomes/all/GCF/000/162/255/GCF_000162255.1_ASM16225v1
Lactobacillus_crispatus_MV-3A-US	ftp://ftp.ncbi.nlm.nih.gov/genomes/all/GCF/000/162/315/GCF_000162315.1_ASM16231v1
Lactobacillus_crispatus_SJ-3C-US	ftp://ftp.ncbi.nlm.nih.gov/genomes/all/GCF/000/176/975/GCF_000176975.2_ASM17697v2
Lactobacillus_crispatus_FB049-03	ftp://ftp.ncbi.nlm.nih.gov/genomes/all/GCF/000/301/115/GCF_000301115.1_Lact_cris_FB049-03_V1
Lactobacillus_crispatus_FB077-07	ftp://ftp.ncbi.nlm.nih.gov/genomes/all/GCF/000/301/135/GCF_000301135.1_Lact_cris_FB077-07_V1
Lactobacillus_crispatus_DSM_20584_=_JCM_1185	ftp://ftp.ncbi.nlm.nih.gov/genomes/all/GCF/001/434/005/GCF_001434005.1_ASM143400v1
Lactobacillus_crispatus_VMC5	ftp://ftp.ncbi.nlm.nih.gov/genomes/all/GCF/001/541/515/GCF_001541515.1_ASM154151v1
Lactobacillus_crispatus_VMC1	ftp://ftp.ncbi.nlm.nih.gov/genomes/all/GCF/001/546/015/GCF_001546015.1_ASM154601v1
Lactobacillus_crispatus_VMC2	ftp://ftp.ncbi.nlm.nih.gov/genomes/all/GCF/001/546/025/GCF_001546025.1_ASM154602v1
Lactobacillus_crispatus_PSS7772C	ftp://ftp.ncbi.nlm.nih.gov/genomes/all/GCF/001/563/615/GCF_001563615.1_ASM156361v1
Lactobacillus_crispatus_C037	ftp://ftp.ncbi.nlm.nih.gov/genomes/all/GCF/001/700/475/GCF_001700475.1_ASM170047v1
Lactobacillus_crispatus_ATCC_33820	ftp://ftp.ncbi.nlm.nih.gov/genomes/all/GCF/002/088/015/GCF_002088015.1_ASM208801v1
Lactobacillus_crustorum	ftp://ftp.ncbi.nlm.nih.gov/genomes/all/GCF/001/438/825/GCF_001438825.1_ASM143882v1
Lactobacillus_crustorum_MN047	ftp://ftp.ncbi.nlm.nih.gov/genomes/all/GCF/001/951/175/GCF_001951175.1_ASM195117v1
Lactobacillus_curieae	ftp://ftp.ncbi.nlm.nih.gov/genomes/all/GCF/000/785/105/GCF_000785105.2_ASM78510v2
Lactobacillus_curvatus_FBA2	ftp://ftp.ncbi.nlm.nih.gov/genomes/all/GCF/001/663/835/GCF_001663835.1_ASM166383v1
Lactobacillus_curvatus_WiKim52	ftp://ftp.ncbi.nlm.nih.gov/genomes/all/GCF/001/698/165/GCF_001698165.1_ASM169816v1
Lactobacillus_curvatus_WiKim38	ftp://ftp.ncbi.nlm.nih.gov/genomes/all/GCF/001/723/545/GCF_001723545.1_ASM172354v1
Lactobacillus_delbrueckii_subsp._bulgaricus_ATCC_BAA-365	ftp://ftp.ncbi.nlm.nih.gov/genomes/all/GCF/000/014/405/GCF_000014405.1_ASM1440v1
Lactobacillus_delbrueckii_subsp._bulgaricus_ATCC_11842_=_JCM_1002	ftp://ftp.ncbi.nlm.nih.gov/genomes/all/GCF/000/056/065/GCF_000056065.1_ASM5606v1
Lactobacillus_delbrueckii_subsp._bulgaricus_ND02	ftp://ftp.ncbi.nlm.nih.gov/genomes/all/GCF/000/182/835/GCF_000182835.1_ASM18283v1
Lactobacillus_delbrueckii_subsp._bulgaricus_2038	ftp://ftp.ncbi.nlm.nih.gov/genomes/all/GCF/000/191/165/GCF_000191165.1_ASM19116v1
Lactobacillus_delbrueckii_subsp._lactis_DSM_20072	ftp://ftp.ncbi.nlm.nih.gov/genomes/all/GCF/000/192/165/GCF_000192165.1_ASM19216v1
Lactobacillus_delbrueckii_subsp._lactis_CRL581	ftp://ftp.ncbi.nlm.nih.gov/genomes/all/GCF/000/409/675/GCF_000409675.1_lla_2.6
Lactobacillus_delbrueckii_subsp._delbrueckii_DSM_20074_=_JCM_1012	ftp://ftp.ncbi.nlm.nih.gov/genomes/all/GCF/001/433/875/GCF_001433875.1_ASM143387v1
Lactobacillus_delbrueckii_subsp._lactis_DSM_20072_DSM_20072	ftp://ftp.ncbi.nlm.nih.gov/genomes/all/GCF/001/434/635/GCF_001434635.1_ASM143463v1
Lactobacillus_delbrueckii_subsp._indicus_DSM_15996	ftp://ftp.ncbi.nlm.nih.gov/genomes/all/GCF/001/435/795/GCF_001435795.1_ASM143579v1
Lactobacillus_delbrueckii_subsp._bulgaricus_ATCC_11842_=_JCM_1002_DSM_20081	ftp://ftp.ncbi.nlm.nih.gov/genomes/all/GCF/001/437/195/GCF_001437195.1_ASM143719v1
Lactobacillus_delbrueckii_subsp._jakobsenii_ZN7a-9_=_DSM_26046_DSM_26046	ftp://ftp.ncbi.nlm.nih.gov/genomes/all/GCF/001/437/485/GCF_001437485.1_ASM143748v1
Lactobacillus_delbrueckii_subsp._bulgaricus	ftp://ftp.ncbi.nlm.nih.gov/genomes/all/GCF/001/469/775/GCF_001469775.1_ASM146977v1
Lactobacillus_delbrueckii_subsp._bulgaricus_Lb1-GS-1	ftp://ftp.ncbi.nlm.nih.gov/genomes/all/GCF/001/624/925/GCF_001624925.1_ASM162492v1
Lactobacillus_delbrueckii_subsp._lactis	ftp://ftp.ncbi.nlm.nih.gov/genomes/all/GCF/001/888/905/GCF_001888905.1_ASM188890v1
Lactobacillus_delbrueckii_subsp._jakobsenii_ZN7a-9_=_DSM_26046_DSM_26046	ftp://ftp.ncbi.nlm.nih.gov/genomes/all/GCF/001/888/925/GCF_001888925.1_ASM188892v1
Lactobacillus_delbrueckii_subsp._delbrueckii_KCTC_13731	ftp://ftp.ncbi.nlm.nih.gov/genomes/all/GCF/001/888/945/GCF_001888945.1_ASM188894v1
Lactobacillus_delbrueckii_subsp._sunkii_JCM_17838	ftp://ftp.ncbi.nlm.nih.gov/genomes/all/GCF/001/888/965/GCF_001888965.1_ASM188896v1
Lactobacillus_delbrueckii_subsp._lactis_KCTC_3035	ftp://ftp.ncbi.nlm.nih.gov/genomes/all/GCF/001/888/985/GCF_001888985.1_ASM188898v1
Lactobacillus_delbrueckii_subsp._indicus_JCM_15610	ftp://ftp.ncbi.nlm.nih.gov/genomes/all/GCF/001/908/415/GCF_001908415.1_ASM190841v1
Lactobacillus_delbrueckii_subsp._delbrueckii_DSM_20074_=_JCM_1012_DSM_20074	ftp://ftp.ncbi.nlm.nih.gov/genomes/all/GCF/001/908/495/GCF_001908495.1_ASM190849v1
Lactobacillus_delbrueckii_subsp._bulgaricus_DSM_20080	ftp://ftp.ncbi.nlm.nih.gov/genomes/all/GCF/001/953/135/GCF_001953135.1_ASM195313v1
Lactobacillus_delbrueckii_subsp._bulgaricus_ND04	ftp://ftp.ncbi.nlm.nih.gov/genomes/all/GCF/002/000/885/GCF_002000885.1_ASM200088v1
Lactobacillus_delbrueckii_subsp._delbrueckii_TUA4408L	ftp://ftp.ncbi.nlm.nih.gov/genomes/all/GCF/002/142/575/GCF_002142575.1_ASM214257v1
Lactobacillus_fermentum_IFO_3956	ftp://ftp.ncbi.nlm.nih.gov/genomes/all/GCF/000/010/145/GCF_000010145.1_ASM1014v1
Lactobacillus_fermentum_CECT_5716	ftp://ftp.ncbi.nlm.nih.gov/genomes/all/GCF/000/210/515/GCF_000210515.1_ASM21051v1
Lactobacillus_fermentum_F-6	ftp://ftp.ncbi.nlm.nih.gov/genomes/all/GCF/000/397/165/GCF_000397165.1_ASM39716v1
Lactobacillus_fermentum_3872	ftp://ftp.ncbi.nlm.nih.gov/genomes/all/GCF/000/466/785/GCF_000466785.3_ASM46678v3
Lactobacillus_fermentum_NCC2970	ftp://ftp.ncbi.nlm.nih.gov/genomes/all/GCF/001/742/205/GCF_001742205.1_ASM174220v1
Lactobacillus_fermentum_47-7	ftp://ftp.ncbi.nlm.nih.gov/genomes/all/GCF/001/854/105/GCF_001854105.1_ASM185410v1
Lactobacillus_fermentum_SNUV175	ftp://ftp.ncbi.nlm.nih.gov/genomes/all/GCF/001/941/785/GCF_001941785.1_ASM194178v1
Lactobacillus_fermentum_FTDC_8312	ftp://ftp.ncbi.nlm.nih.gov/genomes/all/GCF/002/119/645/GCF_002119645.1_ASM211964v1
Lactobacillus_fermentum_LAC_FRN-92	ftp://ftp.ncbi.nlm.nih.gov/genomes/all/GCF/002/192/435/GCF_002192435.1_ASM219243v1
Lactobacillus_gallinarum	ftp://ftp.ncbi.nlm.nih.gov/genomes/all/GCF/001/314/245/GCF_001314245.2_ASM131424v2
Lactobacillus_gallinarum_DSM_10532_=_JCM_2011_DSM_10532	ftp://ftp.ncbi.nlm.nih.gov/genomes/all/GCF/001/434/975/GCF_001434975.1_ASM143497v1
Lactobacillus_gasseri_ATCC_33323_=_JCM_1131	ftp://ftp.ncbi.nlm.nih.gov/genomes/all/GCF/000/014/425/GCF_000014425.1_ASM1442v1
Lactobacillus_gasseri_4M13	ftp://ftp.ncbi.nlm.nih.gov/genomes/all/GCF/002/158/885/GCF_002158885.1_ASM215888v1
Lactobacillus_ginsenosidimutans	ftp://ftp.ncbi.nlm.nih.gov/genomes/all/GCF/001/050/475/GCF_001050475.1_ASM105047v1
Lactobacillus_heilongjiangensis	ftp://ftp.ncbi.nlm.nih.gov/genomes/all/GCF/000/831/645/GCF_000831645.3_ASM83164v3
Lactobacillus_helveticus_DPC_4571	ftp://ftp.ncbi.nlm.nih.gov/genomes/all/GCF/000/015/385/GCF_000015385.1_ASM1538v1
Lactobacillus_helveticus_DSM_20075_=_CGMCC_1.1877	ftp://ftp.ncbi.nlm.nih.gov/genomes/all/GCF/000/160/855/GCF_000160855.1_ASM16085v1
Lactobacillus_helveticus_R0052	ftp://ftp.ncbi.nlm.nih.gov/genomes/all/GCF/000/165/775/GCF_000165775.1_ASM16577v3
Lactobacillus_helveticus_H10	ftp://ftp.ncbi.nlm.nih.gov/genomes/all/GCF/000/189/515/GCF_000189515.1_ASM18951v1
Lactobacillus_helveticus_CNRZ32	ftp://ftp.ncbi.nlm.nih.gov/genomes/all/GCF/000/422/165/GCF_000422165.1_ASM42216v1
Lactobacillus_helveticus_CIRM-BIA_103	ftp://ftp.ncbi.nlm.nih.gov/genomes/all/GCF/000/493/335/GCF_000493335.1_LhCIRMBIA103V1
Lactobacillus_helveticus_CIRM-BIA_951	ftp://ftp.ncbi.nlm.nih.gov/genomes/all/GCF/000/493/455/GCF_000493455.1_LhCIRMBIA951V1
Lactobacillus_helveticus_CIRM-BIA_104	ftp://ftp.ncbi.nlm.nih.gov/genomes/all/GCF/000/493/555/GCF_000493555.1_LhCIRMBIA101V1
Lactobacillus_helveticus_H9	ftp://ftp.ncbi.nlm.nih.gov/genomes/all/GCF/000/525/715/GCF_000525715.1_ASM52571v1
Lactobacillus_helveticus_KLDS1.8701	ftp://ftp.ncbi.nlm.nih.gov/genomes/all/GCF/000/961/015/GCF_000961015.1_ASM96101v1
Lactobacillus_helveticus_MB2-1	ftp://ftp.ncbi.nlm.nih.gov/genomes/all/GCF/001/006/025/GCF_001006025.1_ASM100602v1
Lactobacillus_helveticus_CAUH18	ftp://ftp.ncbi.nlm.nih.gov/genomes/all/GCF/001/308/285/GCF_001308285.1_ASM130828v1
Lactobacillus_helveticus_DSM_20075_=_CGMCC_1.1877_CGMCC_1.1877	ftp://ftp.ncbi.nlm.nih.gov/genomes/all/GCF/001/434/945/GCF_001434945.1_ASM143494v1
Lactobacillus_helveticus_LMG_22464	ftp://ftp.ncbi.nlm.nih.gov/genomes/all/GCF/001/437/535/GCF_001437535.1_ASM143753v1
Lactobacillus_helveticus_D76	ftp://ftp.ncbi.nlm.nih.gov/genomes/all/GCF/001/702/095/GCF_001702095.1_ASM170209v1
Lactobacillus_helveticus_D75	ftp://ftp.ncbi.nlm.nih.gov/genomes/all/GCF/001/746/265/GCF_001746265.1_ASM174626v2
Lactobacillus_hokkaidonensis_JCM_18461	ftp://ftp.ncbi.nlm.nih.gov/genomes/all/GCF/000/829/395/GCF_000829395.1_ASM82939v1
Lactobacillus_hokkaidonensis	ftp://ftp.ncbi.nlm.nih.gov/genomes/all/GCF/001/437/505/GCF_001437505.1_ASM143750v1
Lactobacillus_jensenii_JV-V16	ftp://ftp.ncbi.nlm.nih.gov/genomes/all/GCF/000/159/335/GCF_000159335.1_ASM15933v1
Lactobacillus_jensenii_SNUV360	ftp://ftp.ncbi.nlm.nih.gov/genomes/all/GCF/001/936/235/GCF_001936235.1_ASM193623v1
Lactobacillus_johnsonii_NCC_533	ftp://ftp.ncbi.nlm.nih.gov/genomes/all/GCF/000/008/065/GCF_000008065.1_ASM806v1
Lactobacillus_johnsonii_FI9785	ftp://ftp.ncbi.nlm.nih.gov/genomes/all/GCF/000/091/405/GCF_000091405.1_ASM9140v1
Lactobacillus_johnsonii_DPC_6026	ftp://ftp.ncbi.nlm.nih.gov/genomes/all/GCF/000/204/985/GCF_000204985.1_ASM20498v1
Lactobacillus_johnsonii_N6.2	ftp://ftp.ncbi.nlm.nih.gov/genomes/all/GCF/000/498/675/GCF_000498675.1_ASM49867v1
Lactobacillus_johnsonii_BS15	ftp://ftp.ncbi.nlm.nih.gov/genomes/all/GCF/001/714/745/GCF_001714745.1_ASM171474v1
Lactobacillus_johnsonii_UMNLJ22	ftp://ftp.ncbi.nlm.nih.gov/genomes/all/GCF/002/176/835/GCF_002176835.1_ASM217683v1
Lactobacillus_johnsonii_UMNLJ21	ftp://ftp.ncbi.nlm.nih.gov/genomes/all/GCF/002/176/855/GCF_002176855.1_ASM217685v1
Lactobacillus_kefiranofaciens_ZW3	ftp://ftp.ncbi.nlm.nih.gov/genomes/all/GCF/000/214/785/GCF_000214785.1_ASM21478v1
Lactobacillus_kefiranofaciens_subsp._kefirgranum_DSM_10550_=_JCM_8572	ftp://ftp.ncbi.nlm.nih.gov/genomes/all/GCF/001/434/195/GCF_001434195.1_ASM143419v1
Lactobacillus_kefiranofaciens_subsp._kefiranofaciens_DSM_5016_=_JCM_6985_DSM_5016	ftp://ftp.ncbi.nlm.nih.gov/genomes/all/GCF/001/435/275/GCF_001435275.1_ASM143527v1
Lactobacillus_kefiranofaciens	ftp://ftp.ncbi.nlm.nih.gov/genomes/all/GCF/900/103/655/GCF_900103655.1_IMG-taxon_2597490363_annotated_assembly
Lactobacillus_koreensis	ftp://ftp.ncbi.nlm.nih.gov/genomes/all/GCF/001/050/435/GCF_001050435.1_ASM105043v1
Lactobacillus_koreensis_JCM_16448	ftp://ftp.ncbi.nlm.nih.gov/genomes/all/GCF/001/435/525/GCF_001435525.1_ASM143552v1
Lactobacillus_kunkeei_Fhon2	ftp://ftp.ncbi.nlm.nih.gov/genomes/all/GCF/001/281/165/GCF_001281165.1_ASM128116v1
Lactobacillus_kunkeei_LAan	ftp://ftp.ncbi.nlm.nih.gov/genomes/all/GCF/001/281/225/GCF_001281225.1_ASM128122v1
Lactobacillus_kunkeei_MP2	ftp://ftp.ncbi.nlm.nih.gov/genomes/all/GCF/001/314/945/GCF_001314945.1_ASM131494v1
Lactobacillus_kunkeei_LAce	ftp://ftp.ncbi.nlm.nih.gov/genomes/all/GCF/001/421/115/GCF_001421115.1_ASM142111v1
Lactobacillus_kunkeei_LAfl	ftp://ftp.ncbi.nlm.nih.gov/genomes/all/GCF/001/421/135/GCF_001421135.1_ASM142113v1
Lactobacillus_kunkeei_DSM_12361_=_ATCC_700308_DSM_12361	ftp://ftp.ncbi.nlm.nih.gov/genomes/all/GCF/001/433/825/GCF_001433825.1_ASM143382v1
Lactobacillus_lindneri	ftp://ftp.ncbi.nlm.nih.gov/genomes/all/GCF/001/702/115/GCF_001702115.1_ASM170211v1
Lactobacillus_lindneri_TMW_1.481	ftp://ftp.ncbi.nlm.nih.gov/genomes/all/GCF/001/702/135/GCF_001702135.1_ASM170213v1
Lactobacillus_mucosae_LM1	ftp://ftp.ncbi.nlm.nih.gov/genomes/all/GCF/000/248/095/GCF_000248095.2_ASM24809v3
Lactobacillus_mucosae_KHPC15	ftp://ftp.ncbi.nlm.nih.gov/genomes/all/GCF/900/109/445/GCF_900109445.1_IMG-taxon_2654588116_annotated_assembly
Lactobacillus_mucosae_KHPX11	ftp://ftp.ncbi.nlm.nih.gov/genomes/all/GCF/900/114/225/GCF_900114225.1_IMG-taxon_2654588122_annotated_assembly
Lactobacillus_parabuchneri_DSM_5707_=_NBRC_107865	ftp://ftp.ncbi.nlm.nih.gov/genomes/all/GCF/001/435/315/GCF_001435315.1_ASM143531v1
Lactobacillus_parabuchneri	ftp://ftp.ncbi.nlm.nih.gov/genomes/all/GCF/001/437/335/GCF_001437335.1_ASM143733v1
Lactobacillus_parabuchneri_FAM21731	ftp://ftp.ncbi.nlm.nih.gov/genomes/all/GCF/001/922/025/GCF_001922025.1_ASM192202v1
Lactobacillus_parabuchneri_FAM21823	ftp://ftp.ncbi.nlm.nih.gov/genomes/all/GCF/002/095/615/GCF_002095615.1_ASM209561v1
Lactobacillus_parabuchneri_FAM21838	ftp://ftp.ncbi.nlm.nih.gov/genomes/all/GCF/002/095/635/GCF_002095635.1_ASM209563v1
Lactobacillus_parabuchneri_FAM21829	ftp://ftp.ncbi.nlm.nih.gov/genomes/all/GCF/002/095/645/GCF_002095645.1_ASM209564v1
Lactobacillus_parabuchneri_FAM21834	ftp://ftp.ncbi.nlm.nih.gov/genomes/all/GCF/002/095/655/GCF_002095655.1_ASM209565v1
Lactobacillus_parabuchneri_FAM23165	ftp://ftp.ncbi.nlm.nih.gov/genomes/all/GCF/002/095/695/GCF_002095695.1_ASM209569v1
Lactobacillus_parabuchneri_FAM23168	ftp://ftp.ncbi.nlm.nih.gov/genomes/all/GCF/002/095/715/GCF_002095715.1_ASM209571v1
Lactobacillus_parabuchneri_FAM23166	ftp://ftp.ncbi.nlm.nih.gov/genomes/all/GCF/002/095/725/GCF_002095725.1_ASM209572v1
Lactobacillus_parabuchneri_FAM23282	ftp://ftp.ncbi.nlm.nih.gov/genomes/all/GCF/002/095/765/GCF_002095765.1_ASM209576v1
Lactobacillus_parabuchneri_FAM21809	ftp://ftp.ncbi.nlm.nih.gov/genomes/all/GCF/002/095/795/GCF_002095795.1_ASM209579v1
Lactobacillus_parabuchneri_FAM23167	ftp://ftp.ncbi.nlm.nih.gov/genomes/all/GCF/002/095/815/GCF_002095815.1_ASM209581v1
Lactobacillus_parabuchneri_FAM23169	ftp://ftp.ncbi.nlm.nih.gov/genomes/all/GCF/002/095/825/GCF_002095825.1_ASM209582v1
Lactobacillus_parabuchneri_FAM23163	ftp://ftp.ncbi.nlm.nih.gov/genomes/all/GCF/002/095/835/GCF_002095835.1_ASM209583v1
Lactobacillus_parabuchneri_FAM23164	ftp://ftp.ncbi.nlm.nih.gov/genomes/all/GCF/002/095/845/GCF_002095845.1_ASM209584v1
Lactobacillus_parabuchneri_FAM23279	ftp://ftp.ncbi.nlm.nih.gov/genomes/all/GCF/002/095/895/GCF_002095895.1_ASM209589v1
Lactobacillus_parabuchneri_FAM23280	ftp://ftp.ncbi.nlm.nih.gov/genomes/all/GCF/002/095/905/GCF_002095905.1_ASM209590v1
Lactobacillus_parabuchneri_FAM23281	ftp://ftp.ncbi.nlm.nih.gov/genomes/all/GCF/002/095/915/GCF_002095915.1_ASM209591v1
Lactobacillus_paracasei_ATCC_334	ftp://ftp.ncbi.nlm.nih.gov/genomes/all/GCF/000/014/525/GCF_000014525.1_ASM1452v1
Lactobacillus_paracasei_subsp._paracasei_8700:2	ftp://ftp.ncbi.nlm.nih.gov/genomes/all/GCF/000/155/515/GCF_000155515.2_ASM15551v2
Lactobacillus_paracasei_N1115	ftp://ftp.ncbi.nlm.nih.gov/genomes/all/GCF/000/582/665/GCF_000582665.1_ASM58266v1
Lactobacillus_paracasei_subsp._paracasei_JCM_8130	ftp://ftp.ncbi.nlm.nih.gov/genomes/all/GCF/000/829/035/GCF_000829035.1_ASM82903v1
Lactobacillus_paracasei_CAUH35	ftp://ftp.ncbi.nlm.nih.gov/genomes/all/GCF/001/191/565/GCF_001191565.1_ASM119156v1
Lactobacillus_paracasei_L9	ftp://ftp.ncbi.nlm.nih.gov/genomes/all/GCF/001/244/395/GCF_001244395.1_ASM124439v1
Lactobacillus_paracasei_KL1	ftp://ftp.ncbi.nlm.nih.gov/genomes/all/GCF/001/514/415/GCF_001514415.1_ASM151441v1
Lactobacillus_paracasei_IIA	ftp://ftp.ncbi.nlm.nih.gov/genomes/all/GCF/002/079/285/GCF_002079285.1_ASM207928v1
Lactobacillus_paracollinoides	ftp://ftp.ncbi.nlm.nih.gov/genomes/all/GCF/001/702/155/GCF_001702155.1_ASM170215v1
Lactobacillus_paracollinoides_TMW_1.1994	ftp://ftp.ncbi.nlm.nih.gov/genomes/all/GCF/001/702/175/GCF_001702175.1_ASM170217v1
Lactobacillus_paracollinoides_TMW_1.1995	ftp://ftp.ncbi.nlm.nih.gov/genomes/all/GCF/001/702/195/GCF_001702195.1_ASM170219v1
Lactobacillus_paraplantarum	ftp://ftp.ncbi.nlm.nih.gov/genomes/all/GCF/000/758/145/GCF_000758145.1_ASM75814v1
Lactobacillus_paraplantarum_DSM_10667	ftp://ftp.ncbi.nlm.nih.gov/genomes/all/GCF/001/435/655/GCF_001435655.1_ASM143565v1
Lactobacillus_paraplantarum_L-ZS9	ftp://ftp.ncbi.nlm.nih.gov/genomes/all/GCF/001/443/645/GCF_001443645.1_ASM144364v1
Lactobacillus_plantarum_JDM1	ftp://ftp.ncbi.nlm.nih.gov/genomes/all/GCF/000/023/085/GCF_000023085.1_ASM2308v1
Lactobacillus_plantarum_subsp._plantarum_ST-III	ftp://ftp.ncbi.nlm.nih.gov/genomes/all/GCF/000/148/815/GCF_000148815.2_ASM14881v1
Lactobacillus_plantarum_WCFS1	ftp://ftp.ncbi.nlm.nih.gov/genomes/all/GCF/000/203/855/GCF_000203855.3_ASM20385v3
Lactobacillus_plantarum_ZJ316	ftp://ftp.ncbi.nlm.nih.gov/genomes/all/GCF/000/338/115/GCF_000338115.2_ASM33811v2
Lactobacillus_plantarum_subsp._plantarum_P-8	ftp://ftp.ncbi.nlm.nih.gov/genomes/all/GCF/000/392/485/GCF_000392485.3_ASM39248v2
Lactobacillus_plantarum_16	ftp://ftp.ncbi.nlm.nih.gov/genomes/all/GCF/000/412/205/GCF_000412205.1_ASM41220v1
Lactobacillus_plantarum_DOMLa	ftp://ftp.ncbi.nlm.nih.gov/genomes/all/GCF/000/604/105/GCF_000604105.1_ASM60410v1
Lactobacillus_plantarum_CMPG5300	ftp://ftp.ncbi.nlm.nih.gov/genomes/all/GCF/000/762/955/GCF_000762955.1_ASM76295v1
Lactobacillus_plantarum_B21	ftp://ftp.ncbi.nlm.nih.gov/genomes/all/GCF/000/931/425/GCF_000931425.1_ASM93142v1
Lactobacillus_plantarum_subsp._plantarum_CGMCC_1.557	ftp://ftp.ncbi.nlm.nih.gov/genomes/all/GCF/001/272/315/GCF_001272315.1_ASM127231v1
Lactobacillus_plantarum_5-2	ftp://ftp.ncbi.nlm.nih.gov/genomes/all/GCF/001/278/015/GCF_001278015.1_ASM127801v1
Lactobacillus_plantarum_ZS2058	ftp://ftp.ncbi.nlm.nih.gov/genomes/all/GCF/001/296/095/GCF_001296095.1_ASM129609v1
Lactobacillus_plantarum_HFC8	ftp://ftp.ncbi.nlm.nih.gov/genomes/all/GCF/001/302/645/GCF_001302645.1_ASM130264v1
Lactobacillus_plantarum_LZ95	ftp://ftp.ncbi.nlm.nih.gov/genomes/all/GCF/001/484/005/GCF_001484005.1_ASM148400v1
Lactobacillus_plantarum_Zhang-LL	ftp://ftp.ncbi.nlm.nih.gov/genomes/all/GCF/001/581/895/GCF_001581895.1_ASM158189v1
Lactobacillus_plantarum_JBE245	ftp://ftp.ncbi.nlm.nih.gov/genomes/all/GCF/001/596/095/GCF_001596095.1_ASM159609v1
Lactobacillus_plantarum_CAUH2	ftp://ftp.ncbi.nlm.nih.gov/genomes/all/GCF/001/617/525/GCF_001617525.1_ASM161752v1
Lactobacillus_plantarum_LZ206	ftp://ftp.ncbi.nlm.nih.gov/genomes/all/GCF/001/659/745/GCF_001659745.1_ASM165974v1
Lactobacillus_plantarum_LZ227	ftp://ftp.ncbi.nlm.nih.gov/genomes/all/GCF/001/660/025/GCF_001660025.1_ASM166002v1
Lactobacillus_plantarum_NCU116	ftp://ftp.ncbi.nlm.nih.gov/genomes/all/GCF/001/672/035/GCF_001672035.1_ASM167203v1
Lactobacillus_plantarum_KP	ftp://ftp.ncbi.nlm.nih.gov/genomes/all/GCF/001/704/315/GCF_001704315.1_ASM170431v1
Lactobacillus_plantarum_DF	ftp://ftp.ncbi.nlm.nih.gov/genomes/all/GCF/001/704/335/GCF_001704335.1_ASM170433v1
Lactobacillus_plantarum_LY-78	ftp://ftp.ncbi.nlm.nih.gov/genomes/all/GCF/001/715/615/GCF_001715615.1_ASM171561v1
Lactobacillus_plantarum_C410L1	ftp://ftp.ncbi.nlm.nih.gov/genomes/all/GCF/001/874/125/GCF_001874125.1_ASM187412v1
Lactobacillus_plantarum_MF1298	ftp://ftp.ncbi.nlm.nih.gov/genomes/all/GCF/001/880/185/GCF_001880185.1_ASM188018v1
Lactobacillus_plantarum_subsp._plantarum_TS12	ftp://ftp.ncbi.nlm.nih.gov/genomes/all/GCF/001/908/455/GCF_001908455.1_ASM190845v1
Lactobacillus_plantarum_RI-113	ftp://ftp.ncbi.nlm.nih.gov/genomes/all/GCF/001/990/145/GCF_001990145.1_ASM199014v1
Lactobacillus_plantarum_CLP0611	ftp://ftp.ncbi.nlm.nih.gov/genomes/all/GCF/002/024/845/GCF_002024845.1_ASM202484v1
Lactobacillus_plantarum_JBE490	ftp://ftp.ncbi.nlm.nih.gov/genomes/all/GCF/002/109/405/GCF_002109405.1_ASM210940v1
Lactobacillus_plantarum_LP2	ftp://ftp.ncbi.nlm.nih.gov/genomes/all/GCF/002/109/425/GCF_002109425.1_ASM210942v1
Lactobacillus_plantarum_BLS41	ftp://ftp.ncbi.nlm.nih.gov/genomes/all/GCF/002/116/955/GCF_002116955.1_ASM211695v1
Lactobacillus_plantarum_TMW_1.25	ftp://ftp.ncbi.nlm.nih.gov/genomes/all/GCF/002/117/245/GCF_002117245.1_ASM211724v1
Lactobacillus_plantarum_TMW_1.277	ftp://ftp.ncbi.nlm.nih.gov/genomes/all/GCF/002/117/265/GCF_002117265.1_ASM211726v1
Lactobacillus_plantarum_TMW_1.708	ftp://ftp.ncbi.nlm.nih.gov/genomes/all/GCF/002/117/285/GCF_002117285.1_ASM211728v1
Lactobacillus_plantarum_TMW_1.1623	ftp://ftp.ncbi.nlm.nih.gov/genomes/all/GCF/002/117/305/GCF_002117305.1_ASM211730v1
Lactobacillus_plantarum_SRCM102022	ftp://ftp.ncbi.nlm.nih.gov/genomes/all/GCF/002/173/655/GCF_002173655.1_ASM217365v1
Lactobacillus_reuteri_JCM_1112	ftp://ftp.ncbi.nlm.nih.gov/genomes/all/GCF/000/010/005/GCF_000010005.1_ASM1000v1
Lactobacillus_reuteri_DSM_20016	ftp://ftp.ncbi.nlm.nih.gov/genomes/all/GCF/000/016/825/GCF_000016825.1_ASM1682v1
Lactobacillus_reuteri_SD2112	ftp://ftp.ncbi.nlm.nih.gov/genomes/all/GCF/000/159/455/GCF_000159455.2_ASM15945v2
Lactobacillus_reuteri_ATCC_53608	ftp://ftp.ncbi.nlm.nih.gov/genomes/all/GCF/000/236/455/GCF_000236455.2_ASM23645v2
Lactobacillus_reuteri_I5007	ftp://ftp.ncbi.nlm.nih.gov/genomes/all/GCF/000/410/995/GCF_000410995.1_ASM41099v1
Lactobacillus_reuteri_TD1	ftp://ftp.ncbi.nlm.nih.gov/genomes/all/GCF/000/439/275/GCF_000439275.1_ASM43927v1
Lactobacillus_reuteri_IRT	ftp://ftp.ncbi.nlm.nih.gov/genomes/all/GCF/001/046/835/GCF_001046835.1_ASM104683v1
Lactobacillus_reuteri_ZLR003	ftp://ftp.ncbi.nlm.nih.gov/genomes/all/GCF/001/618/905/GCF_001618905.1_ASM161890v1
Lactobacillus_reuteri_I49	ftp://ftp.ncbi.nlm.nih.gov/genomes/all/GCF/001/688/685/GCF_001688685.2_ASM168868v2
Lactobacillus_rhamnosus_GG	ftp://ftp.ncbi.nlm.nih.gov/genomes/all/GCF/000/011/045/GCF_000011045.1_ASM1104v1
Lactobacillus_rhamnosus_GG_ATCC_53103	ftp://ftp.ncbi.nlm.nih.gov/genomes/all/GCF/000/026/505/GCF_000026505.1_ASM2650v1
Lactobacillus_rhamnosus_Lc_705	ftp://ftp.ncbi.nlm.nih.gov/genomes/all/GCF/000/026/525/GCF_000026525.1_ASM2652v1
Lactobacillus_rhamnosus_LMS2-1	ftp://ftp.ncbi.nlm.nih.gov/genomes/all/GCF/000/160/175/GCF_000160175.1_ASM16017v1
Lactobacillus_rhamnosus_HN001	ftp://ftp.ncbi.nlm.nih.gov/genomes/all/GCF/000/173/255/GCF_000173255.4_ASM17325v2
Lactobacillus_rhamnosus_CASL	ftp://ftp.ncbi.nlm.nih.gov/genomes/all/GCF/000/226/235/GCF_000226235.1_ASM22623v1
Lactobacillus_rhamnosus_ATCC_8530	ftp://ftp.ncbi.nlm.nih.gov/genomes/all/GCF/000/233/755/GCF_000233755.1_ASM23375v1
Lactobacillus_rhamnosus_ATCC_21052	ftp://ftp.ncbi.nlm.nih.gov/genomes/all/GCF/000/235/865/GCF_000235865.1_ASM23586v1
Lactobacillus_rhamnosus_LOCK900	ftp://ftp.ncbi.nlm.nih.gov/genomes/all/GCF/000/418/475/GCF_000418475.1_ASM41847v1
Lactobacillus_rhamnosus_LOCK908	ftp://ftp.ncbi.nlm.nih.gov/genomes/all/GCF/000/418/495/GCF_000418495.1_ASM41849v1
Lactobacillus_rhamnosus_186_LRHA	ftp://ftp.ncbi.nlm.nih.gov/genomes/all/GCF/001/062/885/GCF_001062885.1_ASM106288v1
Lactobacillus_rhamnosus_214_LRHA	ftp://ftp.ncbi.nlm.nih.gov/genomes/all/GCF/001/062/955/GCF_001062955.1_ASM106295v1
Lactobacillus_rhamnosus_526_LRHA	ftp://ftp.ncbi.nlm.nih.gov/genomes/all/GCF/001/063/655/GCF_001063655.1_ASM106365v1
Lactobacillus_rhamnosus_390_LRHA	ftp://ftp.ncbi.nlm.nih.gov/genomes/all/GCF/001/064/785/GCF_001064785.1_ASM106478v1
Lactobacillus_rhamnosus_541_LRHA	ftp://ftp.ncbi.nlm.nih.gov/genomes/all/GCF/001/065/365/GCF_001065365.1_ASM106536v1
Lactobacillus_rhamnosus_769_LRHA	ftp://ftp.ncbi.nlm.nih.gov/genomes/all/GCF/001/067/215/GCF_001067215.1_ASM106721v1
Lactobacillus_rhamnosus_784_LRHA	ftp://ftp.ncbi.nlm.nih.gov/genomes/all/GCF/001/067/335/GCF_001067335.1_ASM106733v1
Lactobacillus_rhamnosus_979_LRHA	ftp://ftp.ncbi.nlm.nih.gov/genomes/all/GCF/001/068/015/GCF_001068015.1_ASM106801v1
Lactobacillus_rhamnosus_944_LRHA	ftp://ftp.ncbi.nlm.nih.gov/genomes/all/GCF/001/068/215/GCF_001068215.1_ASM106821v1
Lactobacillus_rhamnosus_BPL15	ftp://ftp.ncbi.nlm.nih.gov/genomes/all/GCF/001/368/735/GCF_001368735.1_CECT8361
Lactobacillus_rhamnosus_DSM_20021_=_JCM_1136_=_NBRC_3425	ftp://ftp.ncbi.nlm.nih.gov/genomes/all/GCF/001/435/405/GCF_001435405.1_ASM143540v1
Lactobacillus_rhamnosus_ASCC_290	ftp://ftp.ncbi.nlm.nih.gov/genomes/all/GCF/001/590/655/GCF_001590655.1_ASM159065v1
Lactobacillus_rhamnosus_LRB	ftp://ftp.ncbi.nlm.nih.gov/genomes/all/GCF/001/721/925/GCF_001721925.1_ASM172192v1
Lactobacillus_rhamnosus_ASCC_3018	ftp://ftp.ncbi.nlm.nih.gov/genomes/all/GCF/001/831/215/GCF_001831215.1_ASM183121v1
Lactobacillus_rhamnosus_ASCC_3016	ftp://ftp.ncbi.nlm.nih.gov/genomes/all/GCF/001/831/225/GCF_001831225.1_ASM183122v1
Lactobacillus_rhamnosus_ASCC_3029	ftp://ftp.ncbi.nlm.nih.gov/genomes/all/GCF/001/831/235/GCF_001831235.1_ASM183123v1
Lactobacillus_rhamnosus_ASCC_1521	ftp://ftp.ncbi.nlm.nih.gov/genomes/all/GCF/001/831/275/GCF_001831275.1_ASM183127v1
Lactobacillus_rhamnosus_RI-004	ftp://ftp.ncbi.nlm.nih.gov/genomes/all/GCF/001/981/725/GCF_001981725.1_ASM198172v1
Lactobacillus_rhamnosus_BFE5264	ftp://ftp.ncbi.nlm.nih.gov/genomes/all/GCF/001/988/935/GCF_001988935.1_ASM198893v1
Lactobacillus_rhamnosus_Pen	ftp://ftp.ncbi.nlm.nih.gov/genomes/all/GCF/002/076/955/GCF_002076955.1_ASM207695v1
Lactobacillus_rhamnosus_Lrh39	ftp://ftp.ncbi.nlm.nih.gov/genomes/all/GCF/002/103/145/GCF_002103145.1_ASM210314v1
Lactobacillus_rhamnosus_Lrh46	ftp://ftp.ncbi.nlm.nih.gov/genomes/all/GCF/002/103/215/GCF_002103215.1_ASM210321v1
Lactobacillus_rhamnosus_4B15	ftp://ftp.ncbi.nlm.nih.gov/genomes/all/GCF/002/158/925/GCF_002158925.1_ASM215892v1
Lactobacillus_rhamnosus_BPL5	ftp://ftp.ncbi.nlm.nih.gov/genomes/all/GCF/900/070/175/GCF_900070175.1_Lactobacillus_rhamnosus_CECT_8800
Lactobacillus_ruminis_ATCC_25644	ftp://ftp.ncbi.nlm.nih.gov/genomes/all/GCF/000/159/375/GCF_000159375.2_ASM15937v2
Lactobacillus_ruminis_ATCC_27782	ftp://ftp.ncbi.nlm.nih.gov/genomes/all/GCF/000/224/985/GCF_000224985.1_ASM22498v1
Lactobacillus_ruminis_WC1T17	ftp://ftp.ncbi.nlm.nih.gov/genomes/all/GCF/900/110/005/GCF_900110005.1_IMG-taxon_2654588114_annotated_assembly
Lactobacillus_ruminis_DSM_20403_=_NBRC_102161_DSM_20403	ftp://ftp.ncbi.nlm.nih.gov/genomes/all/GCF/900/113/455/GCF_900113455.1_IMG-taxon_2593339155_annotated_assembly
Lactobacillus_sakei_subsp._sakei_23K	ftp://ftp.ncbi.nlm.nih.gov/genomes/all/GCF/000/026/065/GCF_000026065.1_ASM2606v1
Lactobacillus_sakei_Probio65	ftp://ftp.ncbi.nlm.nih.gov/genomes/all/GCF/002/105/575/GCF_002105575.1_ASM210557v1
Lactobacillus_salivarius_UCC118	ftp://ftp.ncbi.nlm.nih.gov/genomes/all/GCF/000/008/925/GCF_000008925.1_ASM892v1
Lactobacillus_salivarius_CECT_5713	ftp://ftp.ncbi.nlm.nih.gov/genomes/all/GCF/000/143/435/GCF_000143435.1_ASM14343v1
Lactobacillus_salivarius	ftp://ftp.ncbi.nlm.nih.gov/genomes/all/GCF/000/758/365/GCF_000758365.1_ASM75836v1
Lactobacillus_salivarius_str._Ren	ftp://ftp.ncbi.nlm.nih.gov/genomes/all/GCF/001/011/095/GCF_001011095.1_ASM101109v1
Lactobacillus_salivarius_CICC_23174	ftp://ftp.ncbi.nlm.nih.gov/genomes/all/GCF/001/723/525/GCF_001723525.1_ASM172352v1
Lactobacillus_salivarius_ZLS006	ftp://ftp.ncbi.nlm.nih.gov/genomes/all/GCF/002/162/055/GCF_002162055.1_ASM216205v1
Lactobacillus_sanfranciscensis_TMW_1.1304	ftp://ftp.ncbi.nlm.nih.gov/genomes/all/GCF/000/225/325/GCF_000225325.1_ASM22532v1
Lactobacillus_sanfranciscensis_DSM_20451	ftp://ftp.ncbi.nlm.nih.gov/genomes/all/GCF/001/436/035/GCF_001436035.1_ASM143603v1
Lactobacillus_sp._wkB8	ftp://ftp.ncbi.nlm.nih.gov/genomes/all/GCF/000/761/135/GCF_000761135.1_ASM76113v1
